# Supplementary material for: 2-(N-Cyclo­hexyl­carbamo­yl)benzene­sulfonamide
Source: Acta Crystallogr Sect E Struct Rep Online. 2012 Jan 14;68(Pt 2):o370. doi: 10.1107/S1600536812000633 (PMC3275049; doi:10.1107/S1600536812000633)
Supplement: Supplementary file 1 [file e-68-0o370-sup1.cif]

##############################################################################
#                                                                            #
# This CIF contains the data in a paper accepted for publication in          #
# Acta Crystallographica Section E. It conforms to the requirements of       #
# Notes for Authors for Acta Crystallographica Section E, and has been       #
# peer reviewed under the auspices of the IUCr Commission on Journals.       #
#                                                                            #
# Full details of the Crystallographic Information File format               #
# are given in the paper "The Crystallographic Information File (CIF):       #
# a New Standard Archive File for Crystallography" by S. R. Hall, F. H.      #
# Allen and I. D. Brown [Acta Cryst. (1991), A47, 655-685].                  #
#                                                                            #
# The current version of the core CIF dictionary is obtainable from          #
# ftp://ftp.iucr.org/pub/cif_core.dic.                                       #
#                                                                            #
# Software is freely available for graphical display of the structure(s)     #
# in this CIF. For information consult the CIF software page                 #
# http://www.iucr.org/resources/cif/software.                                #
#                                                                            #
# This file may be used for bona fide research purposes within the           #
# scientific community so long as proper attribution is given to the journal # 
# article from which it was obtained.                                        #
#                                                                            #
##############################################################################
data_global
_audit_creation_method     SHELXL-97
_journal_date_recd_electronic     2011-12-28
_journal_date_accepted     2012-01-06
_journal_name_full     'Acta Crystallographica, Section E'
_journal_year     2012
_journal_volume     68
_journal_issue      2
_journal_page_first     o370
_journal_page_last     o370
_journal_paper_category     QO
_journal_paper_doi     10.1107/S1600536812000633
_journal_coeditor_code     HB6585
_publ_contact_author
;
    'Siddiqui, Waseeq Ahmad'
    Department of Chemistry
    University of Sargodha
    Sargodha
    Pakistan
;
_publ_contact_author_email     ' waseeq786@gmail.com '
_publ_contact_author_fax     ' 0092-48-3222121 '
_publ_contact_author_phone     ' 0092-300-4975143 & 0092-321-4975143 '
_publ_section_title
;
2-(<i>N</i>-Cyclohexylcarbamoyl)benzenesulfonamide
;
loop_
    _publ_author_name
    _publ_author_address
    'Siddiqui, Waseeq Ahmad'
; Department of Chemistry
University of Sargodha
Sargodha
Pakistan
;
    'Ashraf, Adnan'
; Department of Chemistry
University of Sargodha
Sargodha
Pakistan
;
    'Siddiqui, Hamid Latif'
; Institute of Chemistry
University of the Punjab
Lahore 54590
Pakistan
;
    'Akram, Muhammad'
; Institute of Chemistry
University of the Punjab
Lahore 54590
Pakistan
;
    'Parvez, Masood'
; Department of Chemistry
The University of Calgary
2500 University Drive NW
Calgary
Alberta
Canada T2N 1N4
;
data_I
_chemical_name_systematic
;
2-(<i>N</i>-Cyclohexylcarbamoyl)benzenesulfonamide
;
_chemical_name_common     ?
_chemical_formula_moiety     'C13 H18 N2 O3 S'
_chemical_formula_sum     'C13 H18 N2 O3 S'
_chemical_formula_iupac     'C13 H18 N2 O3 S'
_chemical_formula_weight     282.35
_chemical_melting_point     ?
_symmetry_cell_setting     orthorhombic
_symmetry_space_group_name_H-M     'P c a 21'
_symmetry_space_group_name_Hall     'P 2c -2ac'
loop_
    _symmetry_equiv_pos_as_xyz
    'x, y, z'
    '-x, -y, z+1/2'
    '-x+1/2, y, z+1/2'
    'x+1/2, -y, z'
_cell_length_a     16.1869(5)
_cell_length_b     10.8467(3)
_cell_length_c     15.9353(4)
_cell_angle_alpha     90.00
_cell_angle_beta     90.00
_cell_angle_gamma     90.00
_cell_volume     2797.83(13)
_cell_formula_units_Z     8
_cell_measurement_reflns_used     3423
_cell_measurement_theta_min     1.00
_cell_measurement_theta_max     27.48
_cell_measurement_temperature     173(2)
_exptl_crystal_description     'Prism'
_exptl_crystal_colour     'Pale-yellow'
_exptl_crystal_size_max     0.20
_exptl_crystal_size_mid     0.14
_exptl_crystal_size_min     0.08
_exptl_crystal_density_diffrn     1.341
_exptl_crystal_density_meas     ?
_exptl_crystal_density_method     'not measured'
_exptl_crystal_F_000     1200
_exptl_absorpt_coefficient_mu     0.237
_exptl_absorpt_correction_type     multi-scan
_exptl_absorpt_process_details     '(<i>SORTAV</i>; Blessing, 1997)'
_exptl_absorpt_correction_T_min     0.954
_exptl_absorpt_correction_T_max     0.981
_exptl_special_details
;
IR (KBr, max, cm^-1^) NH~2~ & NH 3318, 3275; CO 1680; SO~2~ 1320 and 1155;
^1^H-NMR (300 MHz, Methanol -d4) \d: 1.30--1.75 (m, 10H, cyclohexyl), 3.35 (m,
1H, cyclohexyl-CH), 5.55 (s, 2H, NH~2~), 7.73--8.13 (m, 4H, C~6~H~4~);
^13^C-NMR \d: 167.5, 137.5, 133.4, 131.9, 131.5, 127.7, 127.3, 45.7, 34.5,
27.3, 22.7
;
_diffrn_ambient_temperature     173(2)
_diffrn_radiation_type     MoK\a
_diffrn_radiation_wavelength     0.71073
_diffrn_radiation_source     'fine-focus sealed tube'
_diffrn_radiation_monochromator     graphite
_diffrn_measurement_device_type     'Nonius KappaCCD'
_diffrn_measurement_method     '\w and \f scans'
_diffrn_detector_area_resol_mean     ?
_diffrn_reflns_number     5929
_diffrn_reflns_av_R_equivalents     0.0336
_diffrn_reflns_av_sigmaI/netI     0.0353
_diffrn_reflns_theta_min     2.56
_diffrn_reflns_theta_max     27.43
_diffrn_reflns_theta_full     25.00
_diffrn_measured_fraction_theta_max     0.994
_diffrn_measured_fraction_theta_full     0.993
_diffrn_reflns_limit_h_min     -20
_diffrn_reflns_limit_h_max     20
_diffrn_reflns_limit_k_min     -14
_diffrn_reflns_limit_k_max     14
_diffrn_reflns_limit_l_min     -20
_diffrn_reflns_limit_l_max     20
_diffrn_standards_number     0
_diffrn_standards_interval_count     ?
_diffrn_standards_interval_time     ?
_diffrn_standards_decay_%     ?
_refine_special_details
;
Refinement of <i>F</i>^2^ against ALL reflections. The weighted <i>R</i>-factor
<i>wR</i> and goodness of fit <i>S</i> are based on <i>F</i>^2^, conventional
<i>R</i>-factors <i>R</i> are based on <i>F</i>, with <i>F</i> set to zero for
negative <i>F</i>^2^. The threshold expression of <i>F</i>^2^ >
\s(<i>F</i>^2^) is used only for calculating <i>R</i>-factors(gt) <i>etc</i>.
and is not relevant to the choice of reflections for refinement.
<i>R</i>-factors based on <i>F</i>^2^ are statistically about twice as large
as those based on <i>F</i>, and <i>R</i>- factors based on ALL data will be
even larger.
;
_reflns_number_total     5929
_reflns_number_gt     5451
_reflns_threshold_expression     'I>2\s(I)'
_refine_ls_structure_factor_coef     Fsqd
_refine_ls_matrix_type     full
_refine_ls_R_factor_all     0.0620
_refine_ls_R_factor_gt     0.0533
_refine_ls_wR_factor_gt     0.1031
_refine_ls_wR_factor_ref     0.1103
_refine_ls_goodness_of_fit_ref     1.140
_refine_ls_restrained_S_all     1.140
_refine_ls_number_reflns     5929
_refine_ls_number_parameters     362
_refine_ls_number_restraints     1
_refine_ls_hydrogen_treatment     mixed
_refine_ls_weighting_scheme     calc
_refine_ls_weighting_details
         'calc w=1/[\s^2^(Fo^2^)+(0.0090P)^2^+3.8318P] where P=(Fo^2^+2Fc^2^)/3'
_atom_sites_solution_hydrogens     geom
_atom_sites_solution_primary     direct
_atom_sites_solution_secondary     difmap
_refine_ls_shift/su_max     0.000
_refine_ls_shift/su_mean     0.000
_refine_diff_density_max     0.309
_refine_diff_density_min     -0.278
_refine_ls_extinction_method     none
_refine_ls_extinction_coef     ?
_refine_ls_abs_structure_details     'Flack (1983)'
_refine_ls_abs_structure_Flack     0.52(8)
loop_
    _atom_type_symbol
    _atom_type_description
    _atom_type_scat_dispersion_real
    _atom_type_scat_dispersion_imag
    _atom_type_scat_source
    'C' 'C' 0.0033 0.0016
                         'International Tables Vol C Tables 4.2.6.8 and 6.1.1.4'
    'H' 'H' 0.0000 0.0000
                         'International Tables Vol C Tables 4.2.6.8 and 6.1.1.4'
    'N' 'N' 0.0061 0.0033
                         'International Tables Vol C Tables 4.2.6.8 and 6.1.1.4'
    'O' 'O' 0.0106 0.0060
                         'International Tables Vol C Tables 4.2.6.8 and 6.1.1.4'
    'S' 'S' 0.1246 0.1234
                         'International Tables Vol C Tables 4.2.6.8 and 6.1.1.4'
_computing_data_collection     'COLLECT (Hooft, 1998)'
_computing_cell_refinement     'DENZO (Otwinowski & Minor, 1997)'
_computing_data_reduction     'SCALEPACK (Otwinowski & Minor, 1997)'
_computing_structure_solution     'SHELXS97 (Sheldrick, 2008)'
_computing_structure_refinement     'SHELXL97 (Sheldrick, 2008)'
_computing_molecular_graphics     'ORTEP-3 for Windows (Farrugia, 1997)'
_computing_publication_material     'SHELXL97 (Sheldrick, 2008)'
loop_
    _atom_site_type_symbol
    _atom_site_label
    _atom_site_fract_x
    _atom_site_fract_y
    _atom_site_fract_z
    _atom_site_U_iso_or_equiv
    _atom_site_adp_type
    _atom_site_calc_flag
    _atom_site_refinement_flags
    _atom_site_occupancy
    _atom_site_symmetry_multiplicity
    _atom_site_disorder_assembly
    _atom_site_disorder_group
    S S1 0.34082(5) 0.60650(7) 0.55872(6) 0.02820(16) Uani d . 1 1 . .
    S S2 0.25588(6) -0.07073(7) 0.31713(6) 0.03103(18) Uani d . 1 1 . .
    O O1 0.40724(14) 0.5355(2) 0.59198(15) 0.0357(6) Uani d . 1 1 . .
    O O2 0.31913(17) 0.7220(2) 0.59666(17) 0.0440(7) Uani d . 1 1 . .
    O O3 0.36076(14) 0.3676(2) 0.43341(13) 0.0287(5) Uani d . 1 1 . .
    O O4 0.27815(17) -0.1884(2) 0.35130(19) 0.0493(7) Uani d . 1 1 . .
    O O5 0.20767(16) 0.0130(2) 0.36603(16) 0.0394(6) Uani d . 1 1 . .
    O O6 0.21853(14) 0.1570(2) 0.19541(13) 0.0276(5) Uani d . 1 1 . .
    N N1 0.3621(2) 0.6352(3) 0.46194(19) 0.0330(7) Uani d . 1 1 . .
    H H11N 0.327(3) 0.690(4) 0.437(2) 0.040 Uiso d . 1 1 . .
    H H12N 0.369(3) 0.568(4) 0.434(3) 0.040 Uiso d . 1 1 . .
    N N2 0.35953(18) 0.2310(2) 0.54146(17) 0.0294(6) Uani d . 1 1 . .
    H H2N 0.335(2) 0.212(4) 0.591(3) 0.035 Uiso d . 1 1 . .
    N N3 0.2057(2) -0.0976(3) 0.2323(2) 0.0355(7) Uani d . 1 1 . .
    H H31N 0.201(3) -0.034(4) 0.202(3) 0.043 Uiso d . 1 1 . .
    H H32N 0.222(3) -0.163(4) 0.205(3) 0.043 Uiso d . 1 1 . .
    N N4 0.25528(18) 0.3051(2) 0.28838(17) 0.0260(6) Uani d . 1 1 . .
    H H4N 0.290(2) 0.325(3) 0.326(2) 0.031 Uiso d . 1 1 . .
    C C1 0.25169(19) 0.5111(3) 0.5624(2) 0.0257(6) Uani d . 1 1 . .
    C C2 0.1783(2) 0.5611(3) 0.5923(2) 0.0353(8) Uani d . 1 1 . .
    H H2 0.1768 0.6444 0.6106 0.042 Uiso calc R 1 1 . .
    C C3 0.1075(2) 0.4899(4) 0.5954(3) 0.0407(9) Uani d . 1 1 . .
    H H3 0.0571 0.5248 0.6146 0.049 Uiso calc R 1 1 . .
    C C4 0.1101(2) 0.3689(3) 0.5706(3) 0.0392(8) Uani d . 1 1 . .
    H H4 0.0613 0.3203 0.5722 0.047 Uiso calc R 1 1 . .
    C C5 0.1834(2) 0.3174(3) 0.5434(2) 0.0339(8) Uani d . 1 1 . .
    H H5 0.1846 0.2328 0.5280 0.041 Uiso calc R 1 1 . .
    C C6 0.2557(2) 0.3867(3) 0.53812(19) 0.0269(7) Uani d . 1 1 . .
    C C7 0.3311(2) 0.3281(3) 0.5007(2) 0.0262(7) Uani d . 1 1 . .
    C C8 0.4304(2) 0.1578(3) 0.5131(2) 0.0295(7) Uani d . 1 1 . .
    H H8 0.4268 0.1483 0.4508 0.035 Uiso calc R 1 1 . .
    C C9 0.4254(2) 0.0303(3) 0.5529(3) 0.0418(9) Uani d . 1 1 . .
    H H9A 0.3743 -0.0114 0.5340 0.050 Uiso calc R 1 1 . .
    H H9B 0.4227 0.0388 0.6147 0.050 Uiso calc R 1 1 . .
    C C10 0.5003(3) -0.0486(4) 0.5294(3) 0.0558(12) Uani d . 1 1 . .
    H H10A 0.4980 -0.1273 0.5608 0.067 Uiso calc R 1 1 . .
    H H10B 0.4979 -0.0681 0.4688 0.067 Uiso calc R 1 1 . .
    C C11 0.5804(3) 0.0149(4) 0.5482(3) 0.0551(11) Uani d . 1 1 . .
    H H11A 0.6267 -0.0367 0.5279 0.066 Uiso calc R 1 1 . .
    H H11B 0.5864 0.0244 0.6097 0.066 Uiso calc R 1 1 . .
    C C12 0.5848(3) 0.1414(4) 0.5067(3) 0.0455(9) Uani d . 1 1 . .
    H H12A 0.5843 0.1317 0.4449 0.055 Uiso calc R 1 1 . .
    H H12B 0.6369 0.1828 0.5227 0.055 Uiso calc R 1 1 . .
    C C13 0.5111(2) 0.2206(3) 0.5341(2) 0.0361(8) Uani d . 1 1 . .
    H H13A 0.5140 0.2353 0.5953 0.043 Uiso calc R 1 1 . .
    H H13B 0.5136 0.3015 0.5054 0.043 Uiso calc R 1 1 . .
    C C14 0.34848(19) 0.0091(3) 0.2919(2) 0.0239(6) Uani d . 1 1 . .
    C C15 0.4234(2) -0.0517(3) 0.3024(2) 0.0346(8) Uani d . 1 1 . .
    H H15 0.4241 -0.1355 0.3196 0.042 Uiso calc R 1 1 . .
    C C16 0.4974(2) 0.0098(3) 0.2877(2) 0.0351(8) Uani d . 1 1 . .
    H H16 0.5486 -0.0319 0.2942 0.042 Uiso calc R 1 1 . .
    C C17 0.4956(2) 0.1325(3) 0.2636(2) 0.0327(8) Uani d . 1 1 . .
    H H17 0.5459 0.1750 0.2532 0.039 Uiso calc R 1 1 . .
    C C18 0.4208(2) 0.1936(3) 0.2545(2) 0.0296(7) Uani d . 1 1 . .
    H H18 0.4206 0.2782 0.2392 0.035 Uiso calc R 1 1 . .
    C C19 0.34610(19) 0.1327(3) 0.26748(18) 0.0227(6) Uani d . 1 1 . .
    C C20 0.26705(18) 0.1994(3) 0.24848(18) 0.0221(6) Uani d . 1 1 . .
    C C21 0.1806(2) 0.3805(3) 0.2773(2) 0.0264(7) Uani d . 1 1 . .
    H H21 0.1713 0.3936 0.2159 0.032 Uiso calc R 1 1 . .
    C C22 0.1946(2) 0.5054(3) 0.3188(2) 0.0324(7) Uani d . 1 1 . .
    H H22A 0.2100 0.4929 0.3783 0.039 Uiso calc R 1 1 . .
    H H22B 0.2410 0.5479 0.2905 0.039 Uiso calc R 1 1 . .
    C C23 0.1177(2) 0.5864(3) 0.3142(2) 0.0354(8) Uani d . 1 1 . .
    H H23A 0.1275 0.6635 0.3460 0.042 Uiso calc R 1 1 . .
    H H23B 0.1069 0.6088 0.2550 0.042 Uiso calc R 1 1 . .
    C C24 0.0428(2) 0.5213(4) 0.3498(3) 0.0426(9) Uani d . 1 1 . .
    H H24A -0.0066 0.5740 0.3426 0.051 Uiso calc R 1 1 . .
    H H24B 0.0509 0.5070 0.4106 0.051 Uiso calc R 1 1 . .
    C C25 0.0290(2) 0.3983(4) 0.3057(3) 0.0459(10) Uani d . 1 1 . .
    H H25A -0.0192 0.3559 0.3309 0.055 Uiso calc R 1 1 . .
    H H25B 0.0170 0.4128 0.2456 0.055 Uiso calc R 1 1 . .
    C C26 0.1052(2) 0.3169(3) 0.3139(3) 0.0346(7) Uani d . 1 1 . .
    H H26A 0.1151 0.2982 0.3739 0.042 Uiso calc R 1 1 . .
    H H26B 0.0956 0.2381 0.2841 0.042 Uiso calc R 1 1 . .
loop_
    _atom_site_aniso_label
    _atom_site_aniso_U_11
    _atom_site_aniso_U_22
    _atom_site_aniso_U_33
    _atom_site_aniso_U_12
    _atom_site_aniso_U_13
    _atom_site_aniso_U_23
    S1 0.0271(4) 0.0283(3) 0.0292(4) -0.0026(3) -0.0003(3) -0.0022(3)
    S2 0.0288(4) 0.0271(4) 0.0372(4) -0.0029(4) -0.0010(4) 0.0083(4)
    O1 0.0255(12) 0.0457(14) 0.0359(13) -0.0016(10) -0.0031(10) 0.0036(11)
    O2 0.0453(15) 0.0363(14) 0.0504(16) -0.0056(12) 0.0067(13) -0.0126(12)
    O3 0.0335(12) 0.0273(11) 0.0253(12) 0.0013(9) 0.0015(9) 0.0036(9)
    O4 0.0457(16) 0.0363(14) 0.0660(19) -0.0054(12) -0.0088(14) 0.0238(13)
    O5 0.0355(13) 0.0477(15) 0.0351(14) -0.0036(12) 0.0101(11) 0.0036(11)
    O6 0.0307(12) 0.0239(11) 0.0282(12) 0.0004(9) -0.0059(9) -0.0009(9)
    N1 0.0382(17) 0.0278(15) 0.0330(16) -0.0030(13) 0.0030(13) 0.0038(12)
    N2 0.0365(16) 0.0249(13) 0.0270(15) 0.0062(12) 0.0058(12) 0.0034(11)
    N3 0.0340(17) 0.0258(15) 0.0467(19) -0.0033(13) -0.0067(14) 0.0005(13)
    N4 0.0262(13) 0.0235(13) 0.0283(14) 0.0039(11) -0.0071(11) -0.0022(10)
    C1 0.0236(13) 0.0287(14) 0.0247(14) -0.0002(12) 0.0000(13) 0.0030(15)
    C2 0.0307(17) 0.0348(18) 0.040(2) 0.0048(15) 0.0029(15) 0.0011(15)
    C3 0.0252(17) 0.052(2) 0.045(2) 0.0103(16) 0.0064(15) 0.0092(17)
    C4 0.0281(17) 0.045(2) 0.045(2) -0.0094(15) 0.0008(16) 0.0169(18)
    C5 0.0335(18) 0.0302(16) 0.038(2) -0.0062(14) -0.0009(14) 0.0058(14)
    C6 0.0265(15) 0.0297(15) 0.0244(16) 0.0004(13) -0.0024(12) 0.0059(12)
    C7 0.0296(17) 0.0225(15) 0.0265(16) -0.0018(13) -0.0023(13) -0.0020(12)
    C8 0.0380(19) 0.0266(16) 0.0240(16) 0.0057(14) 0.0051(13) 0.0027(13)
    C9 0.051(2) 0.0281(17) 0.046(2) 0.0075(15) 0.0052(19) 0.0097(17)
    C10 0.075(3) 0.035(2) 0.057(3) 0.024(2) 0.013(2) 0.0082(19)
    C11 0.054(3) 0.060(3) 0.051(3) 0.033(2) 0.009(2) 0.007(2)
    C12 0.039(2) 0.049(2) 0.048(2) 0.0136(18) 0.0046(18) -0.0036(19)
    C13 0.0355(19) 0.0340(18) 0.0390(19) 0.0084(15) 0.0028(15) -0.0044(15)
    C14 0.0219(14) 0.0214(14) 0.0285(16) -0.0033(12) -0.0027(12) -0.0006(11)
    C15 0.0361(19) 0.0261(16) 0.042(2) 0.0023(14) -0.0063(15) 0.0001(14)
    C16 0.0244(15) 0.0324(17) 0.049(2) 0.0046(13) -0.0031(15) -0.0066(16)
    C17 0.0232(16) 0.0336(17) 0.041(2) -0.0069(14) -0.0008(14) -0.0046(15)
    C18 0.0326(17) 0.0268(16) 0.0293(17) -0.0031(14) -0.0014(14) -0.0017(13)
    C19 0.0263(15) 0.0217(14) 0.0201(14) 0.0024(12) -0.0011(12) -0.0033(11)
    C20 0.0233(15) 0.0210(14) 0.0221(15) -0.0002(11) 0.0021(12) 0.0014(11)
    C21 0.0276(16) 0.0235(15) 0.0282(16) 0.0030(12) 0.0007(13) -0.0014(13)
    C22 0.0349(17) 0.0251(16) 0.0372(18) 0.0009(13) -0.0013(15) 0.0000(15)
    C23 0.049(2) 0.0245(16) 0.0329(18) 0.0110(15) 0.0021(17) -0.0016(15)
    C24 0.045(2) 0.039(2) 0.043(2) 0.0157(17) 0.0108(17) 0.0005(17)
    C25 0.0315(19) 0.044(2) 0.062(3) 0.0031(16) 0.0074(18) -0.0036(19)
    C26 0.0362(19) 0.0271(16) 0.0406(19) 0.0022(14) 0.0025(16) -0.0006(15)
_geom_special_details
;
All e.s.d.'s (except the e.s.d. in the dihedral angle between two l.s. planes)
are estimated using the full covariance matrix. The cell e.s.d.'s are taken
into account individually in the estimation of e.s.d.'s in distances, angles
and torsion angles; correlations between e.s.d.'s in cell parameters are only
used when they are defined by crystal symmetry. An approximate (isotropic)
treatment of cell e.s.d.'s is used for estimating e.s.d.'s involving l.s.
planes.
;
loop_
    _geom_bond_atom_site_label_1
    _geom_bond_atom_site_label_2
    _geom_bond_site_symmetry_2
    _geom_bond_distance
    _geom_bond_publ_flag
    S1 O1 . 1.425(2) ?
    S1 O2 . 1.434(3) ?
    S1 N1 . 1.610(3) ?
    S1 C1 . 1.777(3) ?
    S2 O5 . 1.428(3) ?
    S2 O4 . 1.434(3) ?
    S2 N3 . 1.604(3) ?
    S2 C14 . 1.777(3) ?
    O3 C7 . 1.252(4) ?
    O6 C20 . 1.242(4) ?
    N1 H11N . 0.92(4) ?
    N1 H12N . 0.86(4) ?
    N2 C7 . 1.320(4) ?
    N2 C8 . 1.467(4) ?
    N2 H2N . 0.91(4) ?
    N3 H31N . 0.85(4) ?
    N3 H32N . 0.88(4) ?
    N4 C20 . 1.325(4) ?
    N4 C21 . 1.470(4) ?
    N4 H4N . 0.85(4) ?
    C1 C2 . 1.390(4) ?
    C1 C6 . 1.405(4) ?
    C2 C3 . 1.382(5) ?
    C2 H2 . 0.9500 ?
    C3 C4 . 1.371(6) ?
    C3 H3 . 0.9500 ?
    C4 C5 . 1.381(5) ?
    C4 H4 . 0.9500 ?
    C5 C6 . 1.393(4) ?
    C5 H5 . 0.9500 ?
    C6 C7 . 1.500(4) ?
    C8 C13 . 1.510(5) ?
    C8 C9 . 1.524(4) ?
    C8 H8 . 1.0000 ?
    C9 C10 . 1.531(5) ?
    C9 H9A . 0.9900 ?
    C9 H9B . 0.9900 ?
    C10 C11 . 1.498(7) ?
    C10 H10A . 0.9900 ?
    C10 H10B . 0.9900 ?
    C11 C12 . 1.525(6) ?
    C11 H11A . 0.9900 ?
    C11 H11B . 0.9900 ?
    C12 C13 . 1.534(5) ?
    C12 H12A . 0.9900 ?
    C12 H12B . 0.9900 ?
    C13 H13A . 0.9900 ?
    C13 H13B . 0.9900 ?
    C14 C15 . 1.390(4) ?
    C14 C19 . 1.397(4) ?
    C15 C16 . 1.390(5) ?
    C15 H15 . 0.9500 ?
    C16 C17 . 1.385(5) ?
    C16 H16 . 0.9500 ?
    C17 C18 . 1.387(5) ?
    C17 H17 . 0.9500 ?
    C18 C19 . 1.393(4) ?
    C18 H18 . 0.9500 ?
    C19 C20 . 1.501(4) ?
    C21 C26 . 1.518(5) ?
    C21 C22 . 1.525(4) ?
    C21 H21 . 1.0000 ?
    C22 C23 . 1.525(4) ?
    C22 H22A . 0.9900 ?
    C22 H22B . 0.9900 ?
    C23 C24 . 1.513(5) ?
    C23 H23A . 0.9900 ?
    C23 H23B . 0.9900 ?
    C24 C25 . 1.524(5) ?
    C24 H24A . 0.9900 ?
    C24 H24B . 0.9900 ?
    C25 C26 . 1.521(5) ?
    C25 H25A . 0.9900 ?
    C25 H25B . 0.9900 ?
    C26 H26A . 0.9900 ?
    C26 H26B . 0.9900 ?
loop_
    _geom_angle_atom_site_label_1
    _geom_angle_atom_site_label_2
    _geom_angle_atom_site_label_3
    _geom_angle_site_symmetry_1
    _geom_angle_site_symmetry_3
    _geom_angle
    _geom_angle_publ_flag
    O1 S1 O2 . . 120.00(16) ?
    O1 S1 N1 . . 107.43(16) ?
    O2 S1 N1 . . 106.70(17) ?
    O1 S1 C1 . . 106.58(14) ?
    O2 S1 C1 . . 107.23(15) ?
    N1 S1 C1 . . 108.50(16) ?
    O5 S2 O4 . . 119.74(18) ?
    O5 S2 N3 . . 107.38(17) ?
    O4 S2 N3 . . 106.62(17) ?
    O5 S2 C14 . . 105.93(15) ?
    O4 S2 C14 . . 107.90(16) ?
    N3 S2 C14 . . 108.96(17) ?
    S1 N1 H11N . . 114(2) ?
    S1 N1 H12N . . 112(3) ?
    H11N N1 H12N . . 113(4) ?
    C7 N2 C8 . . 123.6(3) ?
    C7 N2 H2N . . 117(2) ?
    C8 N2 H2N . . 119(2) ?
    S2 N3 H31N . . 112(3) ?
    S2 N3 H32N . . 114(3) ?
    H31N N3 H32N . . 114(4) ?
    C20 N4 C21 . . 122.8(3) ?
    C20 N4 H4N . . 118(2) ?
    C21 N4 H4N . . 119(2) ?
    C2 C1 C6 . . 120.5(3) ?
    C2 C1 S1 . . 118.5(2) ?
    C6 C1 S1 . . 120.9(2) ?
    C3 C2 C1 . . 120.2(3) ?
    C3 C2 H2 . . 119.9 ?
    C1 C2 H2 . . 119.9 ?
    C4 C3 C2 . . 119.9(3) ?
    C4 C3 H3 . . 120.1 ?
    C2 C3 H3 . . 120.1 ?
    C3 C4 C5 . . 120.3(3) ?
    C3 C4 H4 . . 119.9 ?
    C5 C4 H4 . . 119.9 ?
    C4 C5 C6 . . 121.5(3) ?
    C4 C5 H5 . . 119.3 ?
    C6 C5 H5 . . 119.3 ?
    C5 C6 C1 . . 117.6(3) ?
    C5 C6 C7 . . 118.6(3) ?
    C1 C6 C7 . . 123.6(3) ?
    O3 C7 N2 . . 124.1(3) ?
    O3 C7 C6 . . 120.5(3) ?
    N2 C7 C6 . . 115.3(3) ?
    N2 C8 C13 . . 111.3(3) ?
    N2 C8 C9 . . 108.7(3) ?
    C13 C8 C9 . . 111.3(3) ?
    N2 C8 H8 . . 108.5 ?
    C13 C8 H8 . . 108.5 ?
    C9 C8 H8 . . 108.5 ?
    C8 C9 C10 . . 111.3(3) ?
    C8 C9 H9A . . 109.4 ?
    C10 C9 H9A . . 109.4 ?
    C8 C9 H9B . . 109.4 ?
    C10 C9 H9B . . 109.4 ?
    H9A C9 H9B . . 108.0 ?
    C11 C10 C9 . . 112.3(3) ?
    C11 C10 H10A . . 109.1 ?
    C9 C10 H10A . . 109.1 ?
    C11 C10 H10B . . 109.1 ?
    C9 C10 H10B . . 109.1 ?
    H10A C10 H10B . . 107.9 ?
    C10 C11 C12 . . 111.5(3) ?
    C10 C11 H11A . . 109.3 ?
    C12 C11 H11A . . 109.3 ?
    C10 C11 H11B . . 109.3 ?
    C12 C11 H11B . . 109.3 ?
    H11A C11 H11B . . 108.0 ?
    C11 C12 C13 . . 110.1(3) ?
    C11 C12 H12A . . 109.6 ?
    C13 C12 H12A . . 109.6 ?
    C11 C12 H12B . . 109.6 ?
    C13 C12 H12B . . 109.6 ?
    H12A C12 H12B . . 108.1 ?
    C8 C13 C12 . . 110.9(3) ?
    C8 C13 H13A . . 109.5 ?
    C12 C13 H13A . . 109.5 ?
    C8 C13 H13B . . 109.5 ?
    C12 C13 H13B . . 109.5 ?
    H13A C13 H13B . . 108.0 ?
    C15 C14 C19 . . 120.8(3) ?
    C15 C14 S2 . . 118.6(3) ?
    C19 C14 S2 . . 120.5(2) ?
    C16 C15 C14 . . 120.3(3) ?
    C16 C15 H15 . . 119.9 ?
    C14 C15 H15 . . 119.9 ?
    C17 C16 C15 . . 119.3(3) ?
    C17 C16 H16 . . 120.4 ?
    C15 C16 H16 . . 120.4 ?
    C16 C17 C18 . . 120.4(3) ?
    C16 C17 H17 . . 119.8 ?
    C18 C17 H17 . . 119.8 ?
    C17 C18 C19 . . 121.0(3) ?
    C17 C18 H18 . . 119.5 ?
    C19 C18 H18 . . 119.5 ?
    C18 C19 C14 . . 118.2(3) ?
    C18 C19 C20 . . 118.8(3) ?
    C14 C19 C20 . . 122.8(3) ?
    O6 C20 N4 . . 123.8(3) ?
    O6 C20 C19 . . 119.9(3) ?
    N4 C20 C19 . . 116.3(3) ?
    N4 C21 C26 . . 111.3(3) ?
    N4 C21 C22 . . 108.6(3) ?
    C26 C21 C22 . . 110.9(3) ?
    N4 C21 H21 . . 108.6 ?
    C26 C21 H21 . . 108.6 ?
    C22 C21 H21 . . 108.6 ?
    C23 C22 C21 . . 111.7(3) ?
    C23 C22 H22A . . 109.3 ?
    C21 C22 H22A . . 109.3 ?
    C23 C22 H22B . . 109.3 ?
    C21 C22 H22B . . 109.3 ?
    H22A C22 H22B . . 107.9 ?
    C24 C23 C22 . . 111.5(3) ?
    C24 C23 H23A . . 109.3 ?
    C22 C23 H23A . . 109.3 ?
    C24 C23 H23B . . 109.3 ?
    C22 C23 H23B . . 109.3 ?
    H23A C23 H23B . . 108.0 ?
    C23 C24 C25 . . 110.7(3) ?
    C23 C24 H24A . . 109.5 ?
    C25 C24 H24A . . 109.5 ?
    C23 C24 H24B . . 109.5 ?
    C25 C24 H24B . . 109.5 ?
    H24A C24 H24B . . 108.1 ?
    C26 C25 C24 . . 110.5(3) ?
    C26 C25 H25A . . 109.6 ?
    C24 C25 H25A . . 109.6 ?
    C26 C25 H25B . . 109.6 ?
    C24 C25 H25B . . 109.6 ?
    H25A C25 H25B . . 108.1 ?
    C21 C26 C25 . . 110.8(3) ?
    C21 C26 H26A . . 109.5 ?
    C25 C26 H26A . . 109.5 ?
    C21 C26 H26B . . 109.5 ?
    C25 C26 H26B . . 109.5 ?
    H26A C26 H26B . . 108.1 ?
loop_
    _geom_torsion_atom_site_label_1
    _geom_torsion_atom_site_label_2
    _geom_torsion_atom_site_label_3
    _geom_torsion_atom_site_label_4
    _geom_torsion_site_symmetry_1
    _geom_torsion_site_symmetry_2
    _geom_torsion_site_symmetry_3
    _geom_torsion_site_symmetry_4
    _geom_torsion
    _geom_torsion_publ_flag
    O1 S1 C1 C2 . . . . 134.7(3) ?
    O2 S1 C1 C2 . . . . 5.0(3) ?
    N1 S1 C1 C2 . . . . -109.9(3) ?
    O1 S1 C1 C6 . . . . -43.4(3) ?
    O2 S1 C1 C6 . . . . -173.1(3) ?
    N1 S1 C1 C6 . . . . 72.0(3) ?
    C6 C1 C2 C3 . . . . -2.5(6) ?
    S1 C1 C2 C3 . . . . 179.4(3) ?
    C1 C2 C3 C4 . . . . 1.5(6) ?
    C2 C3 C4 C5 . . . . 0.6(6) ?
    C3 C4 C5 C6 . . . . -1.7(6) ?
    C4 C5 C6 C1 . . . . 0.7(5) ?
    C4 C5 C6 C7 . . . . -174.5(3) ?
    C2 C1 C6 C5 . . . . 1.4(5) ?
    S1 C1 C6 C5 . . . . 179.4(2) ?
    C2 C1 C6 C7 . . . . 176.4(3) ?
    S1 C1 C6 C7 . . . . -5.6(5) ?
    C8 N2 C7 O3 . . . . 0.7(5) ?
    C8 N2 C7 C6 . . . . 177.3(3) ?
    C5 C6 C7 O3 . . . . 114.7(3) ?
    C1 C6 C7 O3 . . . . -60.2(4) ?
    C5 C6 C7 N2 . . . . -62.1(4) ?
    C1 C6 C7 N2 . . . . 123.0(3) ?
    C7 N2 C8 C13 . . . . 78.8(4) ?
    C7 N2 C8 C9 . . . . -158.2(3) ?
    N2 C8 C9 C10 . . . . -177.0(3) ?
    C13 C8 C9 C10 . . . . -54.0(4) ?
    C8 C9 C10 C11 . . . . 53.1(5) ?
    C9 C10 C11 C12 . . . . -54.6(5) ?
    C10 C11 C12 C13 . . . . 56.3(5) ?
    N2 C8 C13 C12 . . . . 178.2(3) ?
    C9 C8 C13 C12 . . . . 56.7(4) ?
    C11 C12 C13 C8 . . . . -57.4(4) ?
    O5 S2 C14 C15 . . . . 133.5(3) ?
    O4 S2 C14 C15 . . . . 4.1(3) ?
    N3 S2 C14 C15 . . . . -111.3(3) ?
    O5 S2 C14 C19 . . . . -42.3(3) ?
    O4 S2 C14 C19 . . . . -171.7(3) ?
    N3 S2 C14 C19 . . . . 72.9(3) ?
    C19 C14 C15 C16 . . . . -0.7(5) ?
    S2 C14 C15 C16 . . . . -176.5(3) ?
    C14 C15 C16 C17 . . . . 0.8(5) ?
    C15 C16 C17 C18 . . . . 0.3(5) ?
    C16 C17 C18 C19 . . . . -1.4(5) ?
    C17 C18 C19 C14 . . . . 1.5(5) ?
    C17 C18 C19 C20 . . . . -173.9(3) ?
    C15 C14 C19 C18 . . . . -0.5(4) ?
    S2 C14 C19 C18 . . . . 175.3(2) ?
    C15 C14 C19 C20 . . . . 174.8(3) ?
    S2 C14 C19 C20 . . . . -9.5(4) ?
    C21 N4 C20 O6 . . . . 3.6(5) ?
    C21 N4 C20 C19 . . . . -179.2(3) ?
    C18 C19 C20 O6 . . . . 120.3(3) ?
    C14 C19 C20 O6 . . . . -55.0(4) ?
    C18 C19 C20 N4 . . . . -57.0(4) ?
    C14 C19 C20 N4 . . . . 127.7(3) ?
    C20 N4 C21 C26 . . . . 68.3(4) ?
    C20 N4 C21 C22 . . . . -169.3(3) ?
    N4 C21 C22 C23 . . . . -176.7(3) ?
    C26 C21 C22 C23 . . . . -54.1(4) ?
    C21 C22 C23 C24 . . . . 54.0(4) ?
    C22 C23 C24 C25 . . . . -55.5(4) ?
    C23 C24 C25 C26 . . . . 57.6(4) ?
    N4 C21 C26 C25 . . . . 177.4(3) ?
    C22 C21 C26 C25 . . . . 56.3(4) ?
    C24 C25 C26 C21 . . . . -58.2(4) ?
loop_
    _geom_hbond_atom_site_label_D
    _geom_hbond_atom_site_label_H
    _geom_hbond_atom_site_label_A
    _geom_hbond_site_symmetry_A
    _geom_hbond_distance_DH
    _geom_hbond_distance_HA
    _geom_hbond_distance_DA
    _geom_hbond_angle_DHA
    N1 H11N O4 1_565 0.92(4) 2.05(4) 2.935(4) 161(4)
    N2 H2N O6 3 0.91(4) 1.96(4) 2.874(4) 175(4)
    N3 H32N O2 3_544 0.88(4) 2.23(4) 2.943(4) 138(4)
    C3 H3 O1 4_465 0.95 2.54 3.254(4) 132.2
    N1 H12N O3 . 0.86(4) 2.18(4) 2.938(4) 146(4)
    N3 H31N O6 . 0.85(4) 2.09(4) 2.831(4) 145(4)
    N4 H4N O3 . 0.85(4) 2.11(4) 2.952(4) 171(3)
