# Supplementary material for: 2-(N-Cyclo­hexyl­carbamo­yl)benzene­sulfonamide
Source: Acta Crystallogr Sect E Struct Rep Online. 2012 Jan 14;68(Pt 2):o370. doi: 10.1107/S1600536812000633 (PMC3275049; doi:10.1107/S1600536812000633)
Supplement: Supplementary file 2 [file e-68-0o370-Isup2.hkl]

#
# h,k,l, Fc-squared, Fo-squared, sigma(Fo-squared) and status flag
#
data_I
_shelx_title ' Compound X    COLORLESS PRISM 3423 REFLS FOR CELL CONSTT.'
_shelx_refln_list_code          4
_shelx_F_calc_maximum      187.78
_exptl_crystal_F_000      1200.00
_reflns_d_resolution_high  0.7715
 
loop_
 _symmetry_equiv_pos_as_xyz
 'x, y, z'
 '-x, -y, z+1/2'
 '-x+1/2, y, z+1/2'
 'x+1/2, -y, z'
 
_cell_length_a    16.1869
_cell_length_b    10.8467
_cell_length_c    15.9353
_cell_angle_alpha  90.000
_cell_angle_beta   90.000
_cell_angle_gamma  90.000
 
_shelx_F_squared_multiplier     1.000
 
loop_
 _refln_index_h
 _refln_index_k
 _refln_index_l
 _refln_F_squared_calc
 _refln_F_squared_meas
 _refln_F_squared_sigma
 _refln_observed_status
   1   1 -20      229.67      254.24     27.47 o
   2   1 -20       19.14       36.27     13.16 o
   3   1 -20      139.65      157.10     23.03 o
   4   1 -20       83.86       70.16     18.75 o
   1   3 -20      205.65      188.69     24.43 o
   2   3 -20        5.52       -2.47      9.95 o
   1   1 -19       31.33       36.27     10.69 o
   2   1 -19      108.35      105.45     14.15 o
   3   1 -19       83.57       89.57     12.50 o
   4   1 -19      363.16      333.78     22.04 o
   5   1 -19       26.83       55.19     13.24 o
   1   2 -19       65.38      132.92     21.14 o
   2   2 -19       36.14       63.99     12.42 o
   3   2 -19       91.97       84.72     12.17 o
   4   2 -19       69.93      101.91     13.90 o
   1   3 -19       25.50       10.69      8.23 o
   2   3 -19      214.34      208.10     16.53 o
   3   3 -19      200.70      376.96     34.55 o
   4   3 -19       34.32        3.29     15.55 o
   1   4 -19      117.77      121.90     14.56 o
   2   4 -19       23.96       24.59     11.35 o
   3   4 -19      102.28       83.16     14.15 o
   4   4 -19       52.61       67.28     18.84 o
   1   5 -19       20.72       23.77     11.43 o
   2   5 -19      175.39      112.60     23.77 o
   3   5 -19       35.77      114.41     22.13 o
   1   1 -18       66.73       37.67     10.53 o
   2   1 -18      346.10      433.55     23.85 o
   3   1 -18       48.32       81.59     11.43 o
   4   1 -18      249.44      170.26     16.45 o
   5   1 -18      278.01      288.29     18.51 o
   6   1 -18      123.86      134.24     21.96 o
   7   1 -18       37.29       -6.50     10.69 o
   1   2 -18       83.96       77.48     10.12 o
   2   2 -18       99.04       66.79     10.78 o
   3   2 -18       46.70       23.77     10.61 o
   4   2 -18       71.39      103.06     14.56 o
   5   2 -18       43.05       75.51     21.47 o
   6   2 -18      398.54      314.12     30.52 o
   1   3 -18        1.26        0.82      6.66 o
   2   3 -18       53.05       56.01     10.69 o
   3   3 -18        3.99       13.90      8.14 o
   4   3 -18       85.83       96.23     19.66 o
   1   4 -18      309.72      315.19     18.34 o
   2   4 -18       14.97       36.27      8.97 o
   3   4 -18      263.43      200.69     13.82 o
   4   4 -18      296.27      235.41     23.77 o
   1   5 -18      237.11      295.12     22.70 o
   2   5 -18       16.47       19.74      8.14 o
   3   5 -18       43.86       13.90     11.52 o
   4   5 -18      186.16      203.98     26.24 o
   5   5 -18       78.65       86.36     20.81 o
   1   6 -18      101.50      104.21     12.34 o
   2   6 -18       51.98       37.67     15.46 o
   3   6 -18       15.15        9.05     11.60 o
   4   6 -18      110.88       77.48     19.66 o
   5   6 -18       33.44       -4.85     11.43 o
   1   1 -17       18.54       -4.11      9.95 o
   2   1 -17       84.86       74.03      9.87 o
   3   1 -17       17.96       35.20      9.87 o
   4   1 -17       62.69      119.43     15.05 o
   5   1 -17       67.22      101.91     13.32 o
   6   1 -17       30.96       -6.50     11.43 o
   9   1 -17        4.23       10.69      9.95 o
  10   1 -17       36.47       13.08      8.88 o
  11   1 -17       36.61       36.27     11.43 o
   1   2 -17      166.16      160.72     11.60 o
   2   2 -17       51.52      103.64     11.68 o
   3   2 -17      175.55      224.14     18.01 o
   4   2 -17       56.13       84.72     12.17 o
   1   3 -17       23.52       29.69      7.48 o
   2   3 -17        3.76       16.37      5.76 o
   3   3 -17      346.14      288.29     19.49 o
   4   3 -17       91.06       33.56     12.26 o
   1   4 -17       56.85       77.48     10.61 o
   2   4 -17      325.55      368.16     17.60 o
   3   4 -17      109.99      101.91     13.90 o
   4   4 -17      366.82      369.23     34.13 o
   1   5 -17        8.01       -9.87      6.58 o
   2   5 -17       57.19       53.46     11.35 o
   3   5 -17       13.53       22.13     14.81 o
   4   5 -17        7.03       -5.84     12.42 o
   5   5 -17       37.08       22.95     14.81 o
   1   6 -17      226.52      195.10     14.39 o
   2   6 -17      133.70      113.18     19.49 o
   3   6 -17      274.82      253.34     29.20 o
   4   6 -17      154.96      131.60     23.03 o
   5   6 -17       36.52       55.19     14.89 o
   6   6 -17       48.89       77.48     20.73 o
   1   7 -17      132.27      120.01     18.26 o
   2   7 -17      142.17      129.63     13.74 o
   3   7 -17      178.59      206.45     26.40 o
   4   7 -17       13.58       -4.85     11.43 o
   5   7 -17        4.51       15.63     12.26 o
   1   1 -16        0.99       13.08      8.31 o
   2   1 -16       86.69       75.51     10.45 o
   3   1 -16      117.95      119.43     13.16 o
   4   1 -16      364.87      380.33     17.93 o
   5   1 -16        9.04       19.74      8.14 o
   6   1 -16     1131.92     1196.27     63.50 o
   7   1 -16       81.23      105.45     16.45 o
   8   1 -16      117.59       70.57     17.36 o
   9   1 -16      194.14      198.31     23.44 o
  10   1 -16      242.48      200.69     22.78 o
  11   1 -16      210.61      191.07     21.39 o
  12   1 -16       73.50       71.56      9.21 o
  13   1 -16       54.42       27.23      8.39 o
   1   2 -16      102.81       76.49      9.05 o
   2   2 -16      580.63      632.60     21.63 o
   3   2 -16       82.21       92.29     10.45 o
   4   2 -16      200.64      251.53     26.40 o
   1   3 -16      671.56      743.89     25.00 o
   2   3 -16       84.09       89.00      9.71 o
   3   3 -16      219.09      254.24     19.25 o
   4   3 -16      487.51      421.71     23.52 o
   1   4 -16      259.70      238.94     14.15 o
   2   4 -16      159.31       95.66     12.91 o
   3   4 -16      367.58      409.94     22.04 o
   4   4 -16      299.95      271.02     26.40 o
   5   4 -16     1015.46     1055.87     59.63 o
   1   5 -16      325.57      308.03     15.13 o
   2   5 -16       20.87       36.27     10.03 o
   3   5 -16       37.74        6.50     11.43 o
   4   5 -16      325.50      264.44     25.17 o
   5   5 -16        7.43      118.11     23.03 o
   6   5 -16       72.11       62.68     16.37 o
   1   6 -16      110.84      112.60      9.13 o
   2   6 -16       11.28       43.51      8.31 o
   3   6 -16       19.86       70.57     17.36 o
   4   6 -16       31.15       70.16     15.87 o
   5   6 -16       92.84      125.76     20.56 o
   6   6 -16        2.11       71.56     20.40 o
   7   6 -16       96.53       91.22     17.52 o
   1   7 -16      459.55      509.47     23.28 o
   2   7 -16      366.55      415.78     22.21 o
   3   7 -16       56.48       67.28      9.87 o
   4   7 -16      126.89      100.18     17.19 o
   5   7 -16      120.30      161.38     24.76 o
   6   7 -16       78.59       27.23     18.84 o
   7   7 -16       47.71       92.86     18.75 o
   1   8 -16       83.66      101.91     12.17 o
   2   8 -16        5.15       25.50      8.97 o
   3   8 -16      152.72      152.82     13.49 o
   4   8 -16       14.07        2.47      5.76 o
   5   8 -16      191.49      185.56     25.83 o
   1   1 -15       69.54       61.77      9.05 o
   2   1 -15      270.21      269.13     15.05 o
   3   1 -15      146.91      194.28     15.96 o
   4   1 -15      681.20      706.79     28.95 o
   5   1 -15       30.26       37.67      8.06 o
   6   1 -15        0.18        9.95     12.34 o
   7   1 -15      204.99      216.49     17.68 o
   8   1 -15      173.36      157.76      9.38 o
   9   1 -15      133.55      135.55      7.98 o
  10   1 -15       46.76       59.06      6.58 o
  11   1 -15       65.10       52.64      7.48 o
  12   1 -15        4.68        6.50      5.68 o
  13   1 -15       94.09       68.19      9.95 o
  14   1 -15       39.33       54.29     11.43 o
   1   2 -15       14.79       -1.65      5.76 o
   2   2 -15      143.89      168.78     12.67 o
   3   2 -15      426.22      465.13     22.29 o
   4   2 -15       73.63      108.41     19.08 o
   8   2 -15      119.96      101.91      7.57 o
   9   2 -15       97.73       70.57      8.23 o
  10   2 -15      145.59      154.96     11.43 o
  11   2 -15        5.37        8.23      4.94 o
  12   2 -15       19.18       31.26      8.31 o
  13   2 -15        7.15       -6.17      4.11 o
  14   2 -15        3.87      -12.46      8.31 o
   1   3 -15        4.31        4.85      5.68 o
   2   3 -15      211.64      259.75     15.71 o
   3   3 -15      366.83      314.12     17.27 o
   4   3 -15      316.27      297.09     19.74 o
   8   3 -15      409.14      407.64     20.81 o
   9   3 -15      381.41      371.45     23.20 o
  10   3 -15      334.16      282.45     19.25 o
  11   3 -15       52.13       56.92      8.23 o
  12   3 -15      129.54       96.23     10.69 o
  13   3 -15       51.84       55.19      8.06 o
   1   4 -15      308.42      298.08     11.84 o
   2   4 -15       69.64       87.43     12.34 o
   3   4 -15      205.54      207.27     18.18 o
   4   4 -15      351.46      392.75     29.53 o
   5   4 -15      258.19      285.33     30.02 o
   7   4 -15      396.37      351.79     18.26 o
   8   4 -15       16.89       12.26      4.85 o
   9   4 -15      190.76      204.81     14.81 o
  10   4 -15       62.42      105.45     10.03 o
  11   4 -15       21.98       24.59      7.40 o
  12   4 -15       41.92       51.00      9.87 o
  13   4 -15      239.70      241.66     21.39 o
   1   5 -15      243.80      237.21     17.68 o
   2   5 -15      205.44      209.74     10.78 o
   3   5 -15       92.08      125.76     20.56 o
   4   5 -15      187.38      211.39     25.00 o
   5   5 -15        6.36       24.59     13.08 o
   6   5 -15       22.52       40.14     13.08 o
   7   5 -15       53.30       51.00      5.76 o
   8   5 -15      406.62      371.45     24.35 o
  10   5 -15       80.42       75.01     10.94 o
  11   5 -15       49.00       81.59      9.87 o
  12   5 -15       64.43       98.46     12.50 o
   1   6 -15       40.51       39.48      7.57 o
   2   6 -15       84.11       51.82      9.05 o
   3   6 -15      108.38      140.98     12.26 o
   4   6 -15       60.86      100.18     20.65 o
   5   6 -15        9.95       19.74     16.53 o
   6   6 -15       45.84        9.95     13.24 o
   7   6 -15      177.76      175.53     10.61 o
   8   6 -15      134.37      177.83     13.00 o
   9   6 -15        7.47       23.77      5.84 o
  10   6 -15      105.34      140.98     14.31 o
  11   6 -15       58.94       56.92      9.95 o
   1   7 -15      195.44      218.13     14.39 o
   2   7 -15       41.59       29.69      7.48 o
   3   7 -15       66.35       36.27      8.97 o
   4   7 -15        4.38       17.27      6.66 o
   5   7 -15       44.46       18.01     12.42 o
   6   7 -15        0.85       31.26     13.16 o
   7   7 -15      193.38      210.56     14.15 o
   8   7 -15       14.09        9.95      4.85 o
   9   7 -15       36.47      109.56     13.24 o
   1   8 -15       62.02       56.01      9.87 o
   2   8 -15       51.26       52.64      9.95 o
   3   8 -15      134.09      174.05     13.65 o
   4   8 -15       16.50       22.13      8.88 o
   5   8 -15       29.41        2.47      7.40 o
   6   8 -15       22.88       -9.95     10.69 o
   7   8 -15       55.81       26.32     13.24 o
   8   8 -15       14.59       22.95     13.98 o
   1   9 -15      114.91      113.18     13.41 o
   2   9 -15      106.96       81.59     10.86 o
   3   9 -15       40.40       26.32      8.23 o
   4   9 -15       48.61       75.01     12.42 o
   5   9 -15       54.67       44.25      9.95 o
   1   1 -14      136.82      157.76     10.12 o
   2   1 -14      452.91      467.60     16.12 o
   3   1 -14       70.07       52.64      8.31 o
   4   1 -14      395.93      457.73     19.66 o
   5   1 -14       32.08       36.93      2.47 o
   6   1 -14      144.17      137.61      3.37 o
   7   1 -14        2.73        1.65      3.29 o
   8   1 -14      186.77      201.52     10.61 o
   9   1 -14      120.71       95.66      7.32 o
  10   1 -14      948.10      955.85     31.91 o
  11   1 -14       46.82       66.79      8.88 o
  12   1 -14      379.28      407.64     20.81 o
  13   1 -14       24.99       45.40     10.86 o
  14   1 -14      107.71      155.62     18.59 o
  15   1 -14       84.87      107.75     13.74 o
   1   2 -14      674.00      688.61     22.54 o
   2   2 -14      163.13      173.30     12.09 o
   3   2 -14      334.04      368.16     20.89 o
   4   2 -14       50.94       57.74     13.98 o
   5   2 -14      359.06      371.45     17.68 o
   7   2 -14        6.61        1.65      2.55 o
   9   2 -14      328.59      320.29     17.44 o
  10   2 -14      146.34       98.46     10.78 o
  11   2 -14      251.84      284.34     20.32 o
  12   2 -14       49.03       67.28     10.86 o
  13   2 -14      109.65      168.04     17.11 o
  14   2 -14      180.34      240.75     21.39 o
  15   2 -14      265.94      298.08     22.78 o
   1   3 -14      479.90      455.26     15.87 o
   2   3 -14       99.98       86.36      5.84 o
   3   3 -14       67.51       81.59      6.74 o
   4   3 -14      401.76      409.94     12.75 o
   5   3 -14      416.99      420.47     17.68 o
   6   3 -14      421.82      421.71     17.68 o
   7   3 -14      619.64      568.03     24.59 o
   8   3 -14      264.09      260.74     14.81 o
   9   3 -14      113.94      147.15     11.84 o
  10   3 -14       43.60       54.29      8.06 o
  11   3 -14       13.78       33.56      6.66 o
  12   3 -14       86.90       71.56      9.21 o
  13   3 -14        9.68        3.29      5.68 o
  14   3 -14      103.48      122.56     14.64 o
   1   4 -14     1395.36     1490.16     37.67 o
   2   4 -14      177.05      140.98      8.14 o
   3   4 -14      653.38      690.18     27.14 o
   4   4 -14      629.19      670.68     41.62 o
   5   4 -14      362.63      407.64     15.05 o
   6   4 -14      983.26      975.43     30.43 o
   7   4 -14      288.32      291.17     15.63 o
   8   4 -14      191.28      180.13     12.34 o
   9   4 -14      479.64      549.03     29.53 o
  10   4 -14       62.30       71.56      9.71 o
  11   4 -14      803.51      762.80     38.00 o
  12   4 -14      146.16      118.11     13.08 o
  13   4 -14       90.57       73.04     12.26 o
  14   4 -14        6.74       20.56      7.24 o
   1   5 -14       61.82       80.61      7.24 o
   2   5 -14      301.40      281.47      6.74 o
   3   5 -14      458.37      456.50     13.49 o
   4   5 -14      177.86      177.09      9.13 o
   5   5 -14      439.85      467.60     18.59 o
   6   5 -14      409.25      383.71     15.71 o
   7   5 -14      117.70      147.89      9.79 o
   8   5 -14      119.05      108.41     11.35 o
   9   5 -14       15.98       14.81      6.58 o
  10   5 -14       96.65      124.45     13.41 o
  11   5 -14       75.02       95.66     10.69 o
  12   5 -14      142.99      178.65     17.60 o
  13   5 -14      184.02      223.23     18.84 o
   1   6 -14      322.66      311.08     15.22 o
   2   6 -14      216.07      290.18     16.61 o
   3   6 -14       85.71       89.57      9.79 o
   4   6 -14      664.82      740.76     28.13 o
   5   6 -14      347.72      290.18     28.38 o
   6   6 -14      167.65      157.76     23.03 o
   7   6 -14      153.07      154.96     10.03 o
   8   6 -14      351.82      452.88     20.73 o
   9   6 -14       16.15        4.11      4.11 o
  10   6 -14      187.78      172.56     15.79 o
  11   6 -14       75.33       70.16     10.12 o
  12   6 -14       66.24       59.06      9.71 o
   1   7 -14       10.74       19.00      6.50 o
   2   7 -14      161.17      137.61     11.43 o
   3   7 -14      131.89      114.41     11.68 o
   4   7 -14      351.81      335.83     18.92 o
   5   7 -14      116.19      109.56     13.24 o
   6   7 -14       93.67      114.41     19.00 o
   7   7 -14       86.70       87.93     18.26 o
   8   7 -14      262.48      320.29     29.78 o
   9   7 -14       43.20       45.40     10.03 o
  10   7 -14       63.36       54.29     11.43 o
  11   7 -14      218.48      219.86     18.67 o
   1   8 -14       54.56       57.74      9.13 o
   2   8 -14       50.39       23.77      8.97 o
   3   8 -14       10.57        5.84      6.66 o
   4   8 -14        5.16       31.91      8.14 o
   5   8 -14       42.14       36.93      8.39 o
   6   8 -14       28.79       40.14      9.13 o
   7   8 -14       17.06       19.74     14.81 o
   8   8 -14       48.07       40.14     13.08 o
   9   8 -14       29.73       11.43     11.43 o
   1   9 -14        8.38        7.40      7.32 o
   2   9 -14      271.53      319.22     19.49 o
   3   9 -14      156.33      180.13     16.20 o
   4   9 -14      139.28      176.35     15.96 o
   5   9 -14      235.85      257.94     18.42 o
   6   9 -14       87.80       87.93     10.78 o
   7   9 -14       57.94       58.23     18.84 o
   1  10 -14       45.53       73.04      9.79 o
   2  10 -14       31.13       33.56      9.95 o
   3  10 -14       79.41      149.95     14.72 o
   1   1 -13      162.96      203.16     13.90 o
   2   1 -13       82.10       98.46      9.13 o
   3   1 -13       49.98       63.99      7.32 o
   4   1 -13       71.58       50.17      3.29 o
   5   1 -13       95.87       81.59      4.11 o
   6   1 -13       79.78       69.17      3.37 o
   7   1 -13      323.70      311.08     10.12 o
   8   1 -13     1071.27     1104.89     26.73 o
   9   1 -13      320.23      303.02     12.01 o
  10   1 -13      241.90      257.94     11.02 o
  11   1 -13       75.08       68.19      8.06 o
  12   1 -13       17.97       22.95      6.58 o
  13   1 -13       62.91       37.67      7.40 o
  14   1 -13       89.06       77.48     11.60 o
  15   1 -13       27.05       28.79      8.88 o
  16   1 -13       20.09       42.77     12.34 o
   1   2 -13      245.52      204.81      8.23 o
   2   2 -13       16.57       13.08      2.47 o
   3   2 -13      746.43      750.14     20.40 o
   4   2 -13      234.29      247.91      5.43 o
   5   2 -13      298.57      254.24      8.23 o
   6   2 -13      166.01      168.04      5.92 o
   7   2 -13      259.52      287.31     11.68 o
   8   2 -13        9.41        7.40      2.47 o
   9   2 -13       87.75      118.11      8.14 o
  10   2 -13       28.05       35.20      6.50 o
  11   2 -13      162.68      143.04      9.62 o
  12   2 -13        6.88       -3.29      4.11 o
  13   2 -13      251.41      263.54     19.58 o
  14   2 -13       62.15       44.25      9.95 o
  15   2 -13       35.35       18.01     10.69 o
  16   2 -13      157.20      182.43     19.41 o
   1   3 -13      234.65      187.12      6.25 o
   2   3 -13       39.38       22.95      4.11 o
   3   3 -13      882.32      877.71     17.03 o
   4   3 -13       25.59       17.27      3.37 o
   5   3 -13      122.21      128.97      3.95 o
   6   3 -13      154.73      127.65      5.18 o
   7   3 -13      308.20      290.18     11.76 o
   8   3 -13        2.80        5.84      4.11 o
   9   3 -13      287.36      239.85     16.86 o
  10   3 -13       85.75       70.57      9.13 o
  11   3 -13      177.60      211.39     15.87 o
  12   3 -13        3.29       15.63      8.14 o
  13   3 -13      419.20      368.16     29.69 o
  14   3 -13       12.80       21.30     12.42 o
  15   3 -13      132.88      128.97     16.94 o
   1   4 -13      196.94      176.35      9.87 o
   2   4 -13      194.73      192.72      6.33 o
   3   4 -13      330.78      326.46      7.24 o
   4   4 -13      390.93      415.78      9.38 o
   5   4 -13      130.86      125.11      5.10 o
   6   4 -13       63.19       57.74      4.77 o
   7   4 -13       79.81       73.04      5.92 o
   8   4 -13      848.03      860.77     37.01 o
   9   4 -13      720.96      691.66     31.67 o
  10   4 -13      355.80      420.47     23.52 o
  11   4 -13       88.07       89.00     10.86 o
  12   4 -13       23.64       20.56      9.87 o
  13   4 -13       68.85       48.53     10.78 o
  14   4 -13      237.79      208.92     19.90 o
   1   5 -13      599.66      599.86     12.67 o
   2   5 -13      545.63      542.29     13.32 o
   3   5 -13      222.14      203.16      7.32 o
   4   5 -13      931.66      906.83     24.18 o
   5   5 -13      493.87      545.00     37.51 o
   6   5 -13      194.81      169.52      9.71 o
   7   5 -13      417.14      460.20     18.42 o
   8   5 -13       22.02       33.56      7.32 o
   9   5 -13       70.10       25.50      7.57 o
  10   5 -13      278.01      323.33     19.58 o
  11   5 -13       57.36       52.64     11.68 o
  12   5 -13       25.33       49.35     11.68 o
  13   5 -13       19.41       46.23     11.68 o
  14   5 -13       98.54      128.97     16.94 o
   1   6 -13       95.59      122.56     11.43 o
   2   6 -13      260.38      244.29     15.22 o
   3   6 -13      253.53      271.02     16.04 o
   4   6 -13      129.54      149.95     10.53 o
   5   6 -13       45.57       50.17      9.79 o
   6   6 -13       10.07       74.03     14.81 o
   7   6 -13      570.47      573.46     34.38 o
   8   6 -13      200.32      163.60     22.78 o
   9   6 -13       35.16       39.48      9.05 o
  10   6 -13      126.50      125.76     14.15 o
  11   6 -13       48.25       43.51      8.31 o
  12   6 -13       79.43       62.68     10.86 o
  13   6 -13       12.38       13.08      8.31 o
   1   7 -13      276.65      253.34     14.64 o
   2   7 -13       92.04       87.93     10.78 o
   3   7 -13      207.16      184.82     14.07 o
   4   7 -13       47.30       61.77      8.14 o
   5   7 -13        9.30       -2.47      5.76 o
   6   7 -13       91.43       82.17     11.43 o
   7   7 -13        1.20       -8.23     15.63 o
   8   7 -13       40.96       61.77     14.89 o
   9   7 -13       39.24       56.92     12.58 o
  11   7 -13       62.00       87.93     15.63 o
  12   7 -13       74.14      113.18     15.87 o
   1   8 -13       26.33       -4.85      5.68 o
   2   8 -13       95.76       91.22     10.94 o
   3   8 -13      142.19       83.16     12.58 o
   4   8 -13        5.27       -9.95      6.66 o
   5   8 -13       26.42       16.37      6.50 o
   6   8 -13       22.44       74.03     14.81 o
   7   8 -13       39.90       42.03      8.88 o
   9   8 -13       76.75       99.61     15.46 o
   1   9 -13       28.30       46.23      9.71 o
   2   9 -13      123.22      114.41     12.91 o
   3   9 -13       20.01       17.27      7.40 o
   4   9 -13       43.87      106.02     12.42 o
   5   9 -13       20.42        5.84      6.66 o
   6   9 -13      136.91      145.09     18.67 o
   7   9 -13      106.24      128.97     18.92 o
   8   9 -13      144.67      176.35     24.35 o
   9   9 -13        1.67       -8.23      8.23 o
   1  10 -13        0.29       26.32     10.03 o
   2  10 -13      158.66      136.21     14.72 o
   3  10 -13       37.80       24.59      8.23 o
   4  10 -13        5.68       18.01      9.71 o
   5  10 -13       91.30      101.33     13.24 o
   1   1 -12     1124.43     1164.77     31.34 o
   2   1 -12      423.47      478.87     16.29 o
   3   1 -12      520.86      496.55     10.20 o
   4   1 -12      309.90      344.31      8.55 o
   5   1 -12      150.82      147.89      4.19 o
   6   1 -12     1256.94     1295.47     24.76 o
   7   1 -12       10.06       11.43      3.29 o
   8   1 -12      119.13      114.41      5.51 o
   9   1 -12      243.73      241.66      8.88 o
  10   1 -12      577.09      623.96     18.59 o
  11   1 -12      610.47      615.41     18.51 o
  12   1 -12       36.42       42.77      5.59 o
  13   1 -12       19.32       31.91      4.85 o
  14   1 -12      290.38      254.24     21.06 o
  15   1 -12      177.93      213.11     21.80 o
  16   1 -12      197.26      238.94     23.03 o
  17   1 -12       38.57        6.50      8.23 o
   1   2 -12       50.02       34.55      3.37 o
   2   2 -12     1001.62      954.04     28.38 o
   3   2 -12      148.17      130.95      3.29 o
   4   2 -12      365.22      388.23      9.05 o
   5   2 -12     2264.07     2258.31     38.16 o
   6   2 -12      137.17      119.43      6.91 o
   7   2 -12      267.57      268.14      9.38 o
   8   2 -12      203.26      174.05      6.83 o
   9   2 -12      117.47      143.04      7.57 o
  10   2 -12      343.78      407.64     17.36 o
  11   2 -12       85.89       96.23      6.74 o
  12   2 -12      354.17      358.29     13.00 o
  15   2 -12       92.45       73.04     11.27 o
  16   2 -12       66.51       19.00      8.97 o
   1   3 -12     3391.83     3416.25     60.37 o
   2   3 -12      326.35      326.46      7.24 o
   3   3 -12      634.66      622.56     14.31 o
   4   3 -12      225.09      201.52      4.85 o
   5   3 -12      805.84      817.58     16.37 o
   6   3 -12      391.45      351.79     11.84 o
   7   3 -12       53.95       42.77      4.11 o
   8   3 -12       15.94        9.05      3.29 o
   9   3 -12      438.72      412.33     15.13 o
  10   3 -12       10.78        9.05      5.02 o
  11   3 -12      496.63      525.10     21.06 o
  12   3 -12      364.47      488.91     20.32 o
  13   3 -12      240.93      221.59     18.75 o
  14   3 -12       63.81       74.03     15.79 o
  15   3 -12       15.50        5.84      6.66 o
  16   3 -12      223.86      203.16     19.66 o
   1   4 -12      178.17      171.00      5.26 o
   2   4 -12      394.70      389.30      9.05 o
   3   4 -12      957.14      929.45     17.52 o
   4   4 -12       82.65       83.73      4.69 o
   5   4 -12     1175.25     1149.14     27.23 o
   6   4 -12      199.36      172.56      6.74 o
   7   4 -12      308.22      311.08     11.10 o
   8   4 -12       19.54       25.50      4.03 o
   9   4 -12      192.55      207.27     10.78 o
  10   4 -12       22.21       15.63      4.11 o
  11   4 -12       90.02      110.22      9.05 o
  12   4 -12       18.74       -9.05      8.31 o
  13   4 -12       76.78       80.61     10.78 o
  14   4 -12      389.49      341.10     25.42 o
  15   4 -12       67.23       55.19     10.61 o
  16   4 -12      126.77      132.92     15.87 o
   1   5 -12      524.06      523.78     14.48 o
   2   5 -12      707.12      672.16     19.33 o
   3   5 -12      273.57      251.53     10.94 o
   4   5 -12     1238.23     1242.33     30.35 o
   5   5 -12      537.64      504.29     15.46 o
   6   5 -12     1154.84     1190.35     37.59 o
   7   5 -12      709.14      773.91     28.71 o
   8   5 -12       46.52       59.96      5.76 o
   9   5 -12      126.36      122.56      7.65 o
  10   5 -12       98.58      146.49     13.90 o
  11   5 -12       79.07       92.29     13.24 o
  12   5 -12       66.78      121.90     14.56 o
  13   5 -12       98.75      120.01     16.37 o
  14   5 -12       52.55       76.49     14.07 o
  15   5 -12      140.07      193.46     20.73 o
   1   6 -12      639.25      650.04     16.12 o
   2   6 -12      479.84      517.20     15.63 o
   3   6 -12      189.03      216.49     10.12 o
   4   6 -12      204.75      203.98      9.87 o
   5   6 -12      263.67      205.63     13.98 o
   6   6 -12       70.70       80.61      6.66 o
   7   6 -12       26.65       11.43      6.58 o
   8   6 -12       92.87       87.43     13.98 o
  11   6 -12      236.15      229.32     19.99 o
  12   6 -12       16.12        4.85      6.58 o
  13   6 -12       94.12      135.55     18.67 o
  14   6 -12       25.63       10.69     11.43 o
   1   7 -12      588.66      500.42     19.25 o
   2   7 -12     1106.45     1095.35     28.46 o
   3   7 -12       31.54       11.43      4.85 o
   4   7 -12      710.45      732.95     29.53 o
   5   7 -12      541.59      422.86     29.53 o
   6   7 -12      415.90      361.58     18.51 o
   7   7 -12       82.01       55.19     12.34 o
   8   7 -12       36.73       55.19     16.61 o
   9   7 -12       30.60       29.69     14.07 o
  12   7 -12      184.90      224.14     22.29 o
  13   7 -12        6.44       -9.05      6.58 o
   1   8 -12      120.07      132.26     12.50 o
   2   8 -12      142.40      168.04     14.15 o
   3   8 -12      328.14      286.32     16.53 o
   4   8 -12       12.34       12.26      7.40 o
   5   8 -12      181.96      180.13     14.64 o
   6   8 -12      109.12      130.95     12.50 o
   7   8 -12       53.58       60.87     10.78 o
   8   8 -12      199.36      148.55     20.23 o
   9   8 -12       17.21       36.27     13.16 o
   1   9 -12        1.96        3.29      8.23 o
   2   9 -12      100.92      108.41     11.35 o
   3   9 -12       19.78       49.35     10.86 o
   4   9 -12        2.71       21.30      7.40 o
   5   9 -12      112.75       80.61     11.35 o
   6   9 -12       27.41       48.53     10.03 o
   7   9 -12       83.37       82.17     11.43 o
   8   9 -12       73.02       61.77     10.86 o
   9   9 -12       63.17      132.26     21.14 o
  10   9 -12      200.80      271.92     25.58 o
   1  10 -12      302.97      348.58     21.39 o
   2  10 -12       42.31       53.46     10.03 o
   3  10 -12      201.32      238.94     16.86 o
   4  10 -12       35.02       27.88      9.05 o
   5  10 -12      127.71      118.11     13.74 o
   6  10 -12      162.01      216.49     16.04 o
   7  10 -12       67.02       83.73     11.52 o
   8  10 -12       17.47       54.29     17.36 o
   1  11 -12        2.78       49.35      8.88 o
   2  11 -12       27.29       86.36     13.82 o
   3  11 -12        8.46       17.27      8.31 o
   4  11 -12       91.05       68.19     11.35 o
   1   1 -11     1936.69     1996.58     56.42 o
   2   1 -11      359.08      380.33     13.41 o
   3   1 -11     1006.72     1053.98     18.59 o
   4   1 -11      400.06      389.30      7.90 o
   5   1 -11      203.92      234.58      6.17 o
   6   1 -11      132.48      142.38      6.83 o
   7   1 -11      134.93      128.31      5.18 o
   8   1 -11       55.13       52.64      4.19 o
   9   1 -11      186.23      180.13      8.47 o
  10   1 -11      265.87      261.64      9.29 o
  11   1 -11       36.50       50.17      4.85 o
  12   1 -11      115.99       99.61      7.40 o
  13   1 -11      327.51      298.08     11.84 o
  14   1 -11       55.59       48.53      5.59 o
  15   1 -11        2.15       -5.84      4.94 o
  16   1 -11      103.88       86.36     13.82 o
  17   1 -11        6.18      -16.04     10.69 o
   1   2 -11      392.71      382.55     10.12 o
   2   2 -11      974.12     1044.68     25.99 o
   3   2 -11     1780.41     1750.90     33.64 o
   4   2 -11      469.56      468.84      8.72 o
   5   2 -11      148.00      179.39      7.65 o
   6   2 -11       56.62       53.46      3.37 o
   7   2 -11     2793.24     2748.53     48.12 o
   8   2 -11      325.48      283.44      8.72 o
   9   2 -11      928.55      881.08     18.75 o
  10   2 -11      222.73      219.86     10.20 o
  11   2 -11       76.17       44.25      5.76 o
  12   2 -11      434.54      406.49     13.90 o
  13   2 -11      191.98      168.04      8.14 o
  14   2 -11      105.70       84.72     12.17 o
  15   2 -11       94.38       76.49      9.05 o
  16   2 -11       22.04       20.56      9.13 o
  17   2 -11       92.34      112.60     14.64 o
   1   3 -11      423.19      414.63      9.38 o
   2   3 -11      287.41      314.12      6.09 o
   3   3 -11     2245.59     2296.64     32.98 o
   4   3 -11     1073.82     1050.27     18.59 o
   5   3 -11      282.04      261.64     10.20 o
   6   3 -11      436.47      404.19     10.36 o
   7   3 -11      350.51      376.96     11.10 o
   8   3 -11       29.56       19.00      3.29 o
   9   3 -11      417.62      452.88     13.41 o
  10   3 -11      198.40      217.31     11.84 o
  11   3 -11       50.85       52.64      6.66 o
  12   3 -11      627.69      623.96     22.95 o
  13   3 -11       95.01       71.56      8.23 o
  14   3 -11      221.89      202.34     13.90 o
  15   3 -11      122.99      114.41     19.00 o
  16   3 -11       33.47       36.27     13.16 o
  17   3 -11       22.45       13.90      8.97 o
   1   4 -11      406.59      424.01      9.46 o
   2   4 -11      638.81      644.20     14.56 o
   3   4 -11      112.42       93.93      5.59 o
   4   4 -11      228.08      213.11      8.39 o
   5   4 -11      212.99      228.41      7.81 o
   6   4 -11        8.34        0.00      8.23 o
   7   4 -11      168.34      162.12      6.58 o
   8   4 -11       74.19       73.04      5.92 o
   9   4 -11       77.06       79.54      7.16 o
  10   4 -11      200.48      208.10     12.42 o
  11   4 -11       63.93       58.23      8.31 o
  12   4 -11       30.62       13.08      5.84 o
  13   4 -11      326.51      340.03     16.94 o
  14   4 -11      142.58      150.69     16.20 o
  15   4 -11      114.99      177.09     19.82 o
   1   5 -11      920.64      929.45     20.97 o
   2   5 -11      335.80      316.18     10.20 o
   3   5 -11      602.74      562.52     13.57 o
   4   5 -11      225.38      221.59      7.65 o
   5   5 -11       30.61       24.59      3.95 o
   6   5 -11      440.29      431.16     14.31 o
   7   5 -11      276.43      224.14     12.91 o
   8   5 -11     1367.85     1293.41     41.29 o
   9   5 -11       38.00       30.35     10.78 o
  10   5 -11      334.37      301.04     15.96 o
  11   5 -11        0.64       -7.40      5.02 o
  12   5 -11      161.51      162.86     11.02 o
  13   5 -11      209.25      257.04     24.84 o
  14   5 -11      180.71      145.09     17.93 o
  15   5 -11       44.54       38.74     10.69 o
  16   5 -11       93.92      132.26     15.79 o
   1   6 -11      194.42      238.94      7.98 o
   2   6 -11      356.93      364.87     10.94 o
   3   6 -11      878.71      894.74     20.56 o
   4   6 -11      208.68      231.05      7.81 o
   5   6 -11       47.62       37.67      4.94 o
   6   6 -11       73.98      100.18     13.24 o
   7   6 -11      329.59      281.47     14.39 o
   8   6 -11      202.50      150.69     10.53 o
   9   6 -11       97.01       78.06      8.14 o
  10   6 -11       67.87       70.16     10.53 o
  11   6 -11       19.63       58.23     11.35 o
  12   6 -11       83.70      107.17     14.23 o
  13   6 -11       44.95       79.54     13.32 o
  14   6 -11       42.91       78.06     13.16 o
  15   6 -11       89.29       97.88     14.23 o
   1   7 -11      222.46      274.80     11.43 o
   2   7 -11       29.46       19.74      4.11 o
   3   7 -11      297.36      260.74     11.10 o
   4   7 -11       74.20       63.99      6.42 o
   5   7 -11      646.46      664.76     20.73 o
   6   7 -11       97.39      117.54      9.29 o
   7   7 -11      557.17      565.24     19.08 o
   8   7 -11       41.70       49.35      7.24 o
   9   7 -11       32.62       29.69      7.48 o
  14   7 -11      211.60      232.77     22.78 o
   1   8 -11       81.90      123.21      8.88 o
   2   8 -11      320.05      274.80     12.34 o
   3   8 -11       52.76       75.01      7.48 o
   4   8 -11      117.70      119.43     12.50 o
   5   8 -11       53.22       92.29     11.60 o
   6   8 -11       82.06       59.96      6.66 o
   7   8 -11       17.65        3.29      6.50 o
   8   8 -11      138.89      110.79     11.43 o
   9   8 -11      131.34      153.48     19.16 o
  10   8 -11        6.46       19.00      8.23 o
   1   9 -11      119.38      151.34     14.81 o
   2   9 -11       39.42       57.74     10.03 o
   3   9 -11       55.23       14.81      6.58 o
   4   9 -11        5.83       16.37      7.40 o
   5   9 -11        7.43        5.84      6.66 o
   6   9 -11       55.67       45.40      8.88 o
   7   9 -11       61.77       20.56      7.24 o
   8   9 -11       56.06       36.27      7.24 o
   9   9 -11       33.01       29.69     12.50 o
  10   9 -11       54.57       56.01     13.32 o
   1  10 -11      120.91      162.12     15.30 o
   2  10 -11      208.77      238.04     23.03 o
   3  10 -11       80.66      107.75     13.08 o
   4  10 -11      154.17      177.09     14.48 o
   5  10 -11       13.57       32.90      9.21 o
   6  10 -11       33.83       30.35      9.13 o
   7  10 -11      123.46      135.55     18.67 o
   8  10 -11      212.63      216.49     16.04 o
   9  10 -11       12.79       21.30      7.40 o
   1  11 -11       86.61       49.35     10.86 o
   2  11 -11      176.57      196.66     16.86 o
   3  11 -11       77.65      152.82     14.89 o
   4  11 -11        6.25       13.08      8.31 o
   5  11 -11       66.68       34.55      9.79 o
   6  11 -11       30.35       36.27      8.97 o
   1   1 -10       19.53       16.37      1.65 o
   2   1 -10      796.99      767.58     11.10 o
   3   1 -10      466.43      480.10      8.80 o
   4   1 -10      163.17      179.39      3.87 o
   5   1 -10      695.62      672.16     13.41 o
   6   1 -10      891.74      912.01     19.08 o
   7   1 -10      288.18      325.39      9.29 o
   8   1 -10      426.00      413.48      9.29 o
   9   1 -10       68.66       86.36      4.77 o
  10   1 -10     2379.49     2296.64     38.49 o
  11   1 -10       56.82       51.82      4.11 o
  12   1 -10      911.59      859.12     20.15 o
  13   1 -10      117.97      115.65      7.40 o
  14   1 -10      419.44      424.01     15.38 o
  15   1 -10      100.17      151.34     13.41 o
  16   1 -10       30.83       25.50      7.57 o
  17   1 -10      291.96      283.44     19.33 o
  18   1 -10       26.17        1.65      6.58 o
   1   2 -10     3107.92     3188.91     48.61 o
   2   2 -10      212.18      208.10      5.76 o
   3   2 -10      539.36      587.28      9.71 o
   4   2 -10      479.61      490.22     10.20 o
   5   2 -10      120.40      112.60      4.28 o
   6   2 -10      331.36      351.79      8.64 o
   7   2 -10       34.31       48.53      4.03 o
   8   2 -10      410.71      365.94     10.94 o
   9   2 -10     1190.72     1145.28     23.28 o
  10   2 -10      137.39      163.60      6.58 o
  11   2 -10     1536.45     1577.76     36.44 o
  12   2 -10        5.61       15.63      4.11 o
  13   2 -10      352.64      357.22     11.93 o
  14   2 -10      156.36      191.07     12.67 o
  15   2 -10      219.97      224.14     14.56 o
  16   2 -10       87.37       85.30     11.68 o
  17   2 -10       15.09       23.77      6.42 o
  18   2 -10       53.18       33.56     10.61 o
   1   3 -10      501.01      472.62      8.72 o
   2   3 -10        1.41        0.82      1.65 o
   3   3 -10      419.58      404.19      9.21 o
   4   3 -10     1242.14     1120.19     24.92 o
   5   3 -10     1629.99     1621.35     27.72 o
   6   3 -10      268.35      254.24      7.32 o
   7   3 -10     1531.02     1514.59     33.48 o
   8   3 -10      677.05      632.60     17.27 o
   9   3 -10       21.10        4.11      3.29 o
  10   3 -10      365.00      339.04     13.74 o
  11   3 -10       35.16       36.27      6.58 o
  12   3 -10      192.77      168.04     10.45 o
  13   3 -10       90.74       92.29      9.95 o
  14   3 -10       98.59      117.54     12.42 o
  15   3 -10      290.87      384.86     20.23 o
  16   3 -10       35.97       59.96      8.88 o
  17   3 -10      213.59      168.04     17.85 o
   1   4 -10     1142.81     1106.78     19.08 o
   2   4 -10      138.80      150.69      5.59 o
   3   4 -10     1152.09     1196.27     27.80 o
   4   4 -10     1216.68     1202.28     23.85 o
   5   4 -10      913.06      886.18     25.58 o
   6   4 -10     2872.62     2760.54     57.25 o
   7   4 -10      425.74      435.94     13.16 o
   8   4 -10      127.49      149.95      8.39 o
   9   4 -10      298.78      336.90     11.60 o
  10   4 -10       35.44        6.50      6.58 o
  11   4 -10      728.84      778.68     27.23 o
  12   4 -10      232.77      241.66     14.23 o
  13   4 -10      176.68      183.26     13.16 o
  14   4 -10        1.78       -4.85      5.68 o
  15   4 -10       47.34       11.43      6.58 o
  16   4 -10       50.25       58.23      9.21 o
   1   5 -10     1626.82     1609.83     27.64 o
   2   5 -10     1576.00     1593.80     29.78 o
   3   5 -10      131.85      128.31      5.84 o
   4   5 -10      114.24       90.64      6.58 o
   5   5 -10      241.75      264.44      9.29 o
   6   5 -10      460.85      475.09     12.50 o
   7   5 -10      218.93      237.21      8.80 o
   8   5 -10      376.38      340.03     12.67 o
   9   5 -10      314.98      295.12     23.69 o
  10   5 -10      262.02      350.72     21.47 o
  11   5 -10      124.69      113.18      9.13 o
  12   5 -10      554.21      588.68     23.69 o
  13   5 -10        2.44        2.47      8.23 o
  14   5 -10        1.53        4.85      7.32 o
  15   5 -10       20.24       19.74      8.14 o
  16   5 -10       62.39       70.16     13.90 o
   1   6 -10       13.24        5.84      2.47 o
   2   6 -10      389.42      360.43     10.86 o
   3   6 -10       79.69       84.72      5.84 o
   4   6 -10     1419.89     1503.48     28.95 o
   5   6 -10     1694.68     1715.03     33.23 o
   6   6 -10      912.75      954.04     21.22 o
   7   6 -10      913.56      903.37     24.10 o
   8   6 -10     1064.45     1059.57     35.45 o
   9   6 -10      354.26      357.22     16.29 o
  10   6 -10       70.90       56.01     11.60 o
  11   6 -10       69.29      100.18     13.82 o
  12   6 -10       21.86       36.27     13.16 o
  13   6 -10      204.62      128.97     18.92 o
  14   6 -10      131.08      143.69     13.08 o
  15   6 -10      232.74      203.98     21.30 o
  16   6 -10      200.68      140.98     17.03 o
   1   7 -10       47.53       74.03      5.92 o
   2   7 -10      650.48      645.68     16.04 o
   3   7 -10      291.76      293.15     10.78 o
   4   7 -10      919.81      824.16     23.03 o
   5   7 -10      166.42      188.69     11.02 o
   6   7 -10      112.88      145.75      8.31 o
   7   7 -10      335.82      355.00     15.13 o
   8   7 -10      375.64      324.40     16.53 o
   9   7 -10      389.16      415.78     19.90 o
  10   7 -10      127.61      138.27     18.18 o
  11   7 -10      197.27      186.38     17.19 o
  12   7 -10      133.68      136.21     17.44 o
  15   7 -10      137.14       84.72     13.74 o
   1   8 -10      195.65      211.39     10.86 o
   2   8 -10      270.81      268.14     13.16 o
   3   8 -10       85.55       97.30      9.05 o
   4   8 -10       73.71       79.04      7.65 o
   5   8 -10       71.19       68.19      7.57 o
   6   8 -10       14.69       -4.11      5.76 o
   7   8 -10       95.65       67.28      7.57 o
   8   8 -10      340.99      383.71     15.71 o
   9   8 -10      102.48       94.51     10.03 o
  10   8 -10      397.38      384.86     20.23 o
   1   9 -10      113.37      130.95      9.87 o
   2   9 -10       11.46        9.95      5.76 o
   3   9 -10      180.13      184.00     11.68 o
   4   9 -10      343.32      293.15     13.74 o
   5   9 -10      288.19      315.19     14.23 o
   6   9 -10      381.18      403.03     16.12 o
   7   9 -10      325.79      343.24     15.96 o
   8   9 -10      112.41       82.17     12.50 o
   9   9 -10      194.86      146.49     13.90 o
  10   9 -10      259.46      279.57     24.92 o
   1  10 -10        4.71       -7.40      6.58 o
   2  10 -10      198.39      182.43     15.46 o
   3  10 -10      137.49      135.55     12.01 o
   4  10 -10       30.92       32.90      9.21 o
   5  10 -10      109.34      138.92     12.83 o
   6  10 -10       91.27      117.54     13.65 o
   7  10 -10      136.92      105.45     12.34 o
   8  10 -10      260.22      330.65     21.88 o
   9  10 -10       12.96       31.26      9.95 o
   1  11 -10      118.66      124.45     13.41 o
   2  11 -10       45.09       51.82      9.87 o
   3  11 -10       85.57       63.99     12.42 o
   4  11 -10       34.81       39.48     10.78 o
   5  11 -10      125.05      117.54     13.08 o
   6  11 -10      279.14      316.18     23.44 o
   7  11 -10      158.48      184.00     20.97 o
   8  11 -10       17.22        4.11      9.95 o
   1  12 -10       63.69       76.49     12.50 o
   2  12 -10       37.04       96.23     12.91 o
   3  12 -10       82.80      103.06     13.41 o
   1   1  -9      531.07      537.02     10.61 o
   2   1  -9     1530.86     1559.58     20.40 o
   3   1  -9      441.02      404.19      5.76 o
   4   1  -9      990.35      998.87     16.29 o
   5   1  -9      220.60      243.38      5.35 o
   6   1  -9      282.48      273.82      6.66 o
   7   1  -9      712.13      726.78     13.90 o
   8   1  -9     1406.38     1398.61     27.88 o
   9   1  -9      168.92      184.82      6.99 o
  10   1  -9      114.06      134.89      6.00 o
  11   1  -9       56.30       69.17      4.77 o
  12   1  -9      167.73      140.98      6.83 o
  13   1  -9      417.00      394.97     13.65 o
  14   1  -9      113.71      117.54      8.06 o
  15   1  -9      300.34      320.29     17.44 o
  16   1  -9      165.13      180.13     13.08 o
  17   1  -9       17.29       -2.47      6.58 o
  18   1  -9       59.96       78.06     10.61 o
   1   2  -9      703.93      672.16     10.45 o
   2   2  -9      779.78      770.70     11.19 o
   3   2  -9     1776.41     1816.29     26.90 o
   4   2  -9      759.57      742.32     12.50 o
   5   2  -9      114.10       99.61      3.45 o
   6   2  -9     1055.14     1059.57     18.67 o
   7   2  -9      167.61      163.60      5.84 o
   8   2  -9      249.01      219.04      7.65 o
   9   2  -9      846.18      879.44     20.40 o
  10   2  -9      143.31      136.21      6.00 o
  11   2  -9      201.79      201.52      6.50 o
  12   2  -9        8.71        8.23      2.47 o
  13   2  -9      412.23      407.64     15.05 o
  14   2  -9      149.86      152.82     11.35 o
  15   2  -9      165.34      154.96     12.17 o
  16   2  -9      235.25      220.68     15.30 o
  17   2  -9       31.63       53.46      8.39 o
  18   2  -9      125.95       75.01     17.36 o
   1   3  -9      291.76      283.44      6.74 o
   2   3  -9      433.78      440.71      9.62 o
   3   3  -9      669.62      642.80     11.60 o
   4   3  -9      478.12      425.24      9.46 o
   5   3  -9     1636.39     1646.85     30.27 o
   6   3  -9      458.69      480.10     12.58 o
   7   3  -9     1199.22     1106.78     24.84 o
   8   3  -9     1232.27     1190.35     29.69 o
   9   3  -9      402.53      370.30     12.17 o
  10   3  -9      223.16      215.58      9.29 o
  11   3  -9        3.26        0.00      8.23 o
  12   3  -9      380.16      365.94     17.52 o
  13   3  -9      516.93      506.84     20.65 o
  14   3  -9      294.24      270.03     15.05 o
  15   3  -9      128.37      124.45     12.17 o
  16   3  -9      196.03      208.10     14.89 o
  17   3  -9       23.80       63.09     10.03 o
  18   3  -9       25.20       27.88      8.14 o
   1   4  -9      261.00      215.58      5.92 o
   2   4  -9      924.92      908.55     15.55 o
   3   4  -9       80.82       52.64      4.19 o
   4   4  -9      527.69      515.97     11.76 o
   5   4  -9      263.90      249.72      8.14 o
   6   4  -9       41.60       34.55      4.03 o
   7   4  -9       78.77       77.48      5.59 o
   8   4  -9     1032.79     1004.30     30.93 o
   9   4  -9      445.62      399.58     24.10 o
  10   4  -9      430.64      391.60     13.65 o
  11   4  -9       58.52       52.64      6.66 o
  12   4  -9      110.26       99.61      9.71 o
  13   4  -9       57.81       61.77      9.05 o
  14   4  -9      202.20      227.59     13.82 o
  15   4  -9       76.95       92.29     12.09 o
  16   4  -9       20.50       50.17     15.46 o
  17   4  -9      145.89      138.92     14.89 o
   1   5  -9     1278.89     1252.53     22.29 o
   2   5  -9     2014.64     1948.14     35.45 o
   3   5  -9      193.50      199.13      6.50 o
   4   5  -9     2688.40     2799.86     51.57 o
   5   5  -9      211.24      201.52      7.32 o
   6   5  -9      229.47      218.13      8.47 o
   7   5  -9       10.10       15.63      5.02 o
   8   5  -9      546.45      539.65     15.96 o
   9   5  -9      154.26      152.82     10.61 o
  10   5  -9      485.82      495.32     26.81 o
  11   5  -9      249.65      248.81     19.00 o
  12   5  -9      133.13      196.66     12.83 o
  13   5  -9       44.56      101.33     12.09 o
  14   5  -9      201.02      224.14     13.74 o
  15   5  -9        1.12       31.26     12.17 o
  16   5  -9       61.04       56.01      9.87 o
  17   5  -9       98.59       76.49     11.52 o
   1   6  -9       57.27       53.46      4.19 o
   2   6  -9      775.17      764.37     17.44 o
   3   6  -9      593.54      622.56     14.31 o
   4   6  -9      445.54      401.88     12.67 o
   5   6  -9      223.06      233.68      8.80 o
   6   6  -9      130.87      125.76      6.42 o
   7   6  -9      612.05      612.61     17.03 o
   8   6  -9      965.68      991.63     27.06 o
   9   6  -9        8.08       11.43      7.40 o
  11   6  -9      143.16      161.38     17.52 o
  12   6  -9      143.20      157.10     17.27 o
  13   6  -9       10.31        2.47      7.40 o
  14   6  -9      259.70      283.44     17.36 o
  15   6  -9      198.31      227.59     15.55 o
  16   6  -9       30.86       19.00      8.23 o
   1   7  -9      159.68      137.61      6.74 o
   2   7  -9      475.73      467.60     12.42 o
   3   7  -9       80.27       66.79      5.18 o
   4   7  -9      137.49      143.04      7.57 o
   5   7  -9      139.47      123.21      7.65 o
   6   7  -9      119.53      103.06      8.14 o
   7   7  -9      129.86      114.41      7.98 o
   8   7  -9       68.95       61.77      7.24 o
   9   7  -9      164.46      199.13     12.91 o
  10   7  -9      127.31      206.45     20.65 o
  13   7  -9      152.14      207.27     22.29 o
  14   7  -9       40.54       55.19     13.24 o
  15   7  -9       50.84       62.68      9.95 o
   1   8  -9      195.04      207.27      9.05 o
   2   8  -9      558.93      546.32     16.12 o
   3   8  -9      155.89      145.75      9.71 o
   4   8  -9       61.42       56.01      6.42 o
   5   8  -9       12.10       19.74      5.84 o
   6   8  -9      174.23      135.55      9.38 o
   7   8  -9      339.89      260.74     12.01 o
   8   8  -9      248.88      254.24     11.93 o
   9   8  -9       94.67       80.61      8.23 o
  10   8  -9      190.02      132.92     11.27 o
  11   8  -9       13.40       19.00     10.78 o
  12   8  -9        0.07       10.69      9.95 o
  13   8  -9      114.15      139.58     19.66 o
   1   9  -9      150.04      160.72     11.60 o
   2   9  -9      580.23      609.73     21.22 o
   3   9  -9      333.55      340.03     14.81 o
   4   9  -9      956.44      934.71     33.31 o
   5   9  -9       67.38       66.79      7.48 o
   6   9  -9      104.30       91.22      7.65 o
   7   9  -9      169.03      196.66     11.27 o
   8   9  -9      243.94      283.44     14.48 o
   9   9  -9       40.25       19.74      6.66 o
  10   9  -9       35.27       43.51      8.31 o
  11   9  -9       14.47       53.46     14.64 o
   1  10  -9       32.84       22.95      6.58 o
   2  10  -9       80.33       87.43      9.62 o
   3  10  -9      128.17      119.43     10.03 o
   4  10  -9       60.41      100.18      9.79 o
   5  10  -9      174.34      178.65     11.52 o
   6  10  -9       17.90        7.40      5.02 o
   7  10  -9       58.72       61.77      8.14 o
   8  10  -9       64.08       58.23      7.40 o
   9  10  -9       32.95       36.93      9.05 o
   1  11  -9       10.28       55.19      8.97 o
   2  11  -9       40.48       44.25      8.39 o
   3  11  -9      112.37      121.90     10.12 o
   4  11  -9      100.08      100.18     17.19 o
   5  11  -9       50.26       50.17      9.79 o
   6  11  -9        2.98       -4.85      8.23 o
   7  11  -9      273.80      298.08     20.81 o
   8  11  -9       41.06       59.06      9.71 o
   9  11  -9       47.52       97.30     18.67 o
   1  12  -9       59.18       81.59     12.42 o
   2  12  -9      129.78      104.21     21.06 o
   3  12  -9      161.71      195.10     17.60 o
   4  12  -9       50.66       99.61     12.58 o
   5  12  -9       33.07       32.90      9.21 o
   1   1  -8     6542.36     7013.13     96.07 o
   2   1  -8     6462.23     6775.01     75.51 o
   3   1  -8      416.22      451.65      7.32 o
   4   1  -8     3569.68     3596.30     51.57 o
   5   1  -8       75.25       73.04      3.45 o
   6   1  -8     1959.65     1890.40     29.94 o
   7   1  -8      136.37      138.92      4.77 o
   8   1  -8       23.03       14.81      2.39 o
   9   1  -8       98.60       78.06      5.10 o
  10   1  -8      326.54      344.31      8.55 o
  11   1  -8     1724.96     1760.52     33.72 o
  12   1  -8      311.06      313.13     10.12 o
  13   1  -8      281.76      257.94      9.21 o
  14   1  -8      155.09      136.21     10.03 o
  15   1  -8       98.91      120.01     15.05 o
  16   1  -8      181.53      186.38     14.07 o
  17   1  -8      118.23      109.56     12.58 o
  18   1  -8       55.39       37.67      8.06 o
  19   1  -8       61.36       96.23     12.91 o
   1   2  -8      490.23      601.26      8.47 o
   2   2  -8      140.60      139.58      4.03 o
   3   2  -8       13.53       31.91      2.63 o
   4   2  -8      214.87      209.74      5.84 o
   5   2  -8     2620.15     2606.07     38.08 o
   6   2  -8     1210.36     1180.48     19.74 o
   7   2  -8     1796.10     1693.73     30.68 o
   8   2  -8       88.22       59.06      3.95 o
   9   2  -8      345.09      310.09      8.06 o
  10   2  -8      685.32      632.60     13.00 o
  11   2  -8        0.41        0.82      1.65 o
  12   2  -8     1741.38     1586.89     29.69 o
  13   2  -8      289.61      268.14      8.47 o
  14   2  -8      381.26      350.72     12.91 o
  15   2  -8      531.01      588.68     23.69 o
  16   2  -8       61.11       31.91      8.14 o
  17   2  -8      732.89      722.17     33.89 o
  18   2  -8      147.25      132.26     19.16 o
  19   2  -8      119.89      141.64     15.71 o
   1   3  -8     2621.81     2626.63     38.25 o
   2   3  -8     1346.83     1512.37     24.51 o
   3   3  -8      378.72      358.29      8.72 o
   4   3  -8     1548.76     1564.10     27.23 o
   5   3  -8      346.31      306.06      8.06 o
   6   3  -8      494.72      457.73     11.02 o
   7   3  -8      139.52      119.43      7.48 o
   8   3  -8      200.81      212.29     10.03 o
   9   3  -8      728.83      619.69     17.11 o
  10   3  -8      394.75      381.48     12.34 o
  11   3  -8     1281.00     1248.42     32.41 o
  12   3  -8      693.30      588.68     19.49 o
  13   3  -8      482.30      438.32     19.25 o
  14   3  -8      155.38      137.61     11.43 o
  15   3  -8       46.68       26.32      6.50 o
  16   3  -8       11.53       12.26      6.66 o
  17   3  -8       26.62       26.32     10.03 o
  18   3  -8        8.87       -9.75      6.50 o
   1   4  -8      116.65       94.51      3.37 o
   2   4  -8      834.00      854.10     15.05 o
   3   4  -8     2222.32     2124.07     34.38 o
   4   4  -8      259.09      260.74      7.40 o
   5   4  -8      973.80     1050.27     20.48 o
   6   4  -8      208.47      163.60      7.32 o
   7   4  -8      181.91      165.08      7.40 o
   8   4  -8      704.48      605.54     21.14 o
   9   4  -8      370.76      347.51     16.04 o
  10   4  -8      317.94      339.04     15.87 o
  11   4  -8       41.28       37.67      4.94 o
  12   4  -8      253.63      214.76     12.58 o
  13   4  -8       72.59       91.22     16.45 o
  14   4  -8      580.68      605.54     24.02 o
  15   4  -8      103.16      148.55     13.32 o
  16   4  -8      247.49      282.45     19.25 o
  17   4  -8       46.48       75.01     10.94 o
  18   4  -8      109.42      103.06     13.41 o
   1   5  -8     1694.31     1703.19     28.38 o
   2   5  -8     1404.91     1400.75     27.88 o
   3   5  -8      663.89      619.69     17.11 o
   4   5  -8     3098.09     3102.05     57.49 o
   5   5  -8      935.26      891.36     18.84 o
   6   5  -8     3959.34     4075.67     69.59 o
   7   5  -8     1691.19     1584.58     36.52 o
   8   5  -8       41.80       31.91      5.84 o
   9   5  -8       95.57       68.19      7.57 o
  10   5  -8      131.07      124.45      9.62 o
  11   5  -8       52.74       51.82     11.60 o
  12   5  -8       95.18       62.68     10.86 o
  13   5  -8       72.72       46.23     11.68 o
  14   5  -8      267.93      256.13     14.72 o
  15   5  -8      106.19      117.54     13.08 o
  16   5  -8      432.44      378.11     22.29 o
  17   5  -8       75.50       60.87      9.87 o
   1   6  -8      900.62      847.36     18.34 o
   2   6  -8      128.87      118.11      5.59 o
   3   6  -8      378.71      392.75     13.65 o
   4   6  -8       11.40       14.81      3.29 o
   5   6  -8      147.00      105.45      5.92 o
   6   6  -8       37.79       21.30      4.28 o
   7   6  -8      212.85      209.74      9.13 o
   8   6  -8      185.35      191.07      8.72 o
   9   6  -8      265.83      276.70     11.43 o
  10   6  -8      799.73      682.61     35.94 o
  11   6  -8      262.98      197.49     18.51 o
  12   6  -8      638.46      577.57     35.86 o
  13   6  -8      235.53      234.58     23.69 o
  14   6  -8       35.31       29.69     10.61 o
  15   6  -8        7.55       51.00     16.37 o
  16   6  -8       91.13      134.89     12.67 o
  17   6  -8       29.95        3.29      9.05 o
   1   7  -8       84.07       65.88      5.59 o
   2   7  -8      334.70      303.02     11.02 o
   3   7  -8       54.88       56.01      5.18 o
   4   7  -8       96.57       89.00      6.50 o
   5   7  -8      694.15      702.27     16.70 o
   6   7  -8      325.33      349.65     10.69 o
   7   7  -8       99.02      101.33      6.33 o
   8   7  -8      569.70      578.97     16.53 o
   9   7  -8       51.30       37.67      7.40 o
  10   7  -8      291.97      277.68     15.30 o
  11   7  -8      116.03      139.58     16.29 o
  12   7  -8      179.51      211.39     19.99 o
  13   7  -8       60.76       46.23     12.50 o
  14   7  -8       38.03       69.17     12.42 o
  15   7  -8        7.85      -11.43      8.97 o
  16   7  -8      182.93      136.21     13.41 o
   1   8  -8       38.41       48.53      4.77 o
   2   8  -8       97.61      106.02      7.65 o
   3   8  -8      738.37      732.95     20.15 o
   4   8  -8      540.34      487.67     13.90 o
   5   8  -8     1279.49     1236.33     28.21 o
   6   8  -8      691.36      632.60     18.75 o
   7   8  -8      228.27      215.58     11.76 o
   8   8  -8       73.54       59.96      7.57 o
   9   8  -8       43.24       62.68      7.24 o
  10   8  -8      161.26      214.76     15.13 o
  11   8  -8       21.23        7.40     12.34 o
  12   8  -8      215.14      143.69     20.65 o
  13   8  -8      204.87      242.48     28.62 o
  14   8  -8      106.40       91.22     14.81 o
  15   8  -8       75.85       70.16     15.87 o
   1   9  -8      373.16      351.79     15.05 o
   2   9  -8     1075.85     1145.28     31.09 o
   3   9  -8      442.36      413.48     15.13 o
   4   9  -8      110.46      107.17      8.88 o
   5   9  -8      209.97      248.81     12.67 o
   6   9  -8       52.18       31.91      8.14 o
   7   9  -8      357.40      258.85     16.61 o
   8   9  -8      189.62      157.10     10.78 o
   9   9  -8      266.56      224.14     12.91 o
  10   9  -8      307.03      374.74     17.77 o
  11   9  -8      205.55      146.49     17.36 o
  12   9  -8      186.05      159.24     20.23 o
  13   9  -8       12.32        3.29      9.05 o
   1  10  -8      184.66      195.84     12.01 o
   2  10  -8      100.63       94.51      8.88 o
   3  10  -8      108.58      147.89     10.45 o
   4  10  -8      131.97      161.38     10.94 o
   5  10  -8      403.91      437.09     16.78 o
   6  10  -8      443.14      482.65     21.39 o
   7  10  -8      111.82      120.66      8.80 o
   8  10  -8       42.29       58.23      8.31 o
   9  10  -8       47.42       69.17      7.65 o
  10  10  -8      186.22      203.98     16.37 o
  11  10  -8      364.61      432.32     38.16 o
  12  10  -8      299.69      317.16     29.61 o
   1  11  -8       70.14      114.41     10.45 o
   2  11  -8       80.54      109.56      9.62 o
   3  11  -8       23.83       46.97      9.05 o
   4  11  -8        3.43       -0.82      5.84 o
   5  11  -8      318.90      378.11     17.85 o
   6  11  -8      108.95      119.43     10.69 o
   7  11  -8      126.19      126.42      9.71 o
   8  11  -8       58.99       47.79      8.31 o
   9  11  -8       41.17       27.88      9.95 o
  10  11  -8       17.75       13.90     17.93 o
   1  12  -8      264.87      304.09     20.97 o
   2  12  -8      130.99      115.65     10.45 o
   3  12  -8       65.41       44.25      9.95 o
   4  12  -8      238.86      257.04     14.72 o
   5  12  -8      133.19      107.75     15.46 o
   6  12  -8       47.80       23.77      7.24 o
   7  12  -8       47.97       69.17     16.70 o
   1   1  -7     4626.12     4864.87     60.04 o
   2   1  -7     1055.87     1084.00     13.24 o
   3   1  -7      289.86      300.06      5.92 o
   4   1  -7      782.95      859.12     13.49 o
   5   1  -7       95.90       93.93      3.37 o
   6   1  -7      969.78      943.43     15.87 o
   7   1  -7      341.67      333.78      7.32 o
   8   1  -7      760.98      708.35     15.30 o
   9   1  -7     1904.74     1960.80     35.53 o
  10   1  -7       66.49       42.77      4.11 o
  11   1  -7     1010.19      954.04     21.22 o
  12   1  -7      317.73      324.40     10.36 o
  13   1  -7      530.87      491.46     13.98 o
  14   1  -7       94.05       97.30      5.68 o
  15   1  -7      154.47      138.92      8.14 o
  16   1  -7      174.67      161.38     13.08 o
  17   1  -7        7.22       -4.11      5.76 o
  18   1  -7       27.74       16.37      8.14 o
  19   1  -7       65.95       83.73     12.09 o
   1   2  -7     2898.08     2928.83     40.39 o
   2   2  -7     1049.74     1072.73     16.94 o
   3   2  -7     3310.69     3323.06     49.60 o
   4   2  -7      899.53      842.34     14.97 o
   5   2  -7     2461.17     2516.09     40.30 o
   6   2  -7      461.05      502.97     10.28 o
   7   2  -7      715.11      694.70     12.09 o
   8   2  -7     1014.44     1004.30     18.18 o
   9   2  -7      181.64      163.60      5.10 o
  10   2  -7      135.78      138.27      4.69 o
  11   2  -7      134.80      128.97      5.18 o
  12   2  -7     1058.86     1002.49     19.99 o
  13   2  -7      808.20      801.30     19.49 o
  14   2  -7      351.12      298.08     13.90 o
  15   2  -7      499.57      522.46     23.61 o
  16   2  -7       47.40       39.48      7.57 o
  17   2  -7       64.74       96.23     12.34 o
  18   2  -7       75.26       70.16     10.12 o
  19   2  -7      337.06      427.55     24.92 o
   1   3  -7      709.59      655.88     11.76 o
   2   3  -7     2042.00     2299.43     32.98 o
   3   3  -7      997.15      982.58     18.01 o
   4   3  -7     1734.70     1722.19     28.54 o
   5   3  -7      184.92      188.69      6.33 o
   6   3  -7      445.37      398.43     11.43 o
   7   3  -7     1199.43     1256.56     34.55 o
   8   3  -7       67.52       54.29      5.92 o
   9   3  -7      373.78      314.12     13.24 o
  10   3  -7       41.65       36.93      5.59 o
  11   3  -7       77.99       54.29      3.37 o
  12   3  -7      628.33      585.88     15.30 o
  13   3  -7       94.75       59.96      7.57 o
  14   3  -7        9.63        1.65      5.76 o
  15   3  -7      242.81      290.18     16.61 o
  16   3  -7      107.89       79.54     10.78 o
  17   3  -7       26.59        9.95      7.40 o
  18   3  -7       94.19      112.60     12.17 o
  19   3  -7       60.97       43.51     10.61 o
   1   4  -7      217.67      238.04      6.17 o
   2   4  -7       60.18       26.32      3.21 o
   3   4  -7      963.74     1033.58     18.42 o
   4   4  -7      334.64      278.59      7.65 o
   5   4  -7      558.78      546.32     12.09 o
   6   4  -7      678.25      615.41     14.23 o
   7   4  -7      260.27      256.13     10.12 o
   8   4  -7      286.47      243.38     12.50 o
   9   4  -7      243.28      223.23     12.01 o
  10   4  -7       64.78       47.79      6.74 o
  11   4  -7        0.78        4.85      4.03 o
  12   4  -7      423.23      437.09     15.63 o
  13   4  -7      102.03       91.22      9.29 o
  14   4  -7      657.89      621.17     24.26 o
  15   4  -7       55.79       31.26      9.95 o
  16   4  -7       18.33       -5.84      9.13 o
  17   4  -7       92.31       97.30     11.35 o
  18   4  -7       93.07       83.73     11.52 o
   1   5  -7       54.69       51.82      3.29 o
   2   5  -7      945.21      879.44     15.30 o
   3   5  -7      113.25      101.33      5.76 o
   4   5  -7      907.65      952.31     19.49 o
   5   5  -7      193.40      195.84      7.24 o
   6   5  -7      820.08      706.79     16.78 o
   7   5  -7      104.92      107.17      5.92 o
   8   5  -7      867.55      817.58     22.95 o
   9   5  -7      218.93      224.96     12.01 o
  10   5  -7      231.93      238.94     14.15 o
  11   5  -7      385.16      299.07     15.87 o
  12   5  -7      380.05      374.74     26.65 o
  13   5  -7       22.29       22.95      9.87 o
  14   5  -7      293.70      290.18     14.64 o
  15   5  -7       80.10      150.69     19.74 o
  16   5  -7      131.41      148.55     14.64 o
  17   5  -7       40.67       32.90      8.23 o
  18   5  -7      208.83      224.14     18.01 o
   1   6  -7       98.25       95.66      5.02 o
   2   6  -7      117.54      108.41      4.77 o
   3   6  -7      262.67      264.44      7.48 o
   4   6  -7       92.08       77.48      5.59 o
   5   6  -7      168.42      139.58      6.74 o
   6   6  -7      584.21      618.29     18.51 o
   7   6  -7      598.60      599.86     15.46 o
   8   6  -7      925.12      832.39     18.18 o
   9   6  -7      241.19      208.92     10.78 o
  10   6  -7      311.27      331.64     17.77 o
  11   6  -7      303.62      243.38     21.47 o
  12   6  -7       15.92      -15.63     11.60 o
  13   6  -7       22.79       57.74     13.98 o
  14   6  -7       23.72       31.26     14.15 o
  15   6  -7      166.43      148.55     21.63 o
  16   6  -7       85.34       63.09     10.45 o
  17   6  -7       82.12       97.88     10.78 o
   1   7  -7      151.79      137.61      6.74 o
   2   7  -7      104.74       74.03      4.94 o
   3   7  -7      601.81      563.92     13.65 o
   4   7  -7      357.69      384.86     11.27 o
   5   7  -7     1819.69     1833.40     36.85 o
   6   7  -7       26.84       27.23      4.19 o
   7   7  -7      183.23      173.30      8.31 o
   8   7  -7       29.49       60.87      6.74 o
   9   7  -7        7.09       12.26      3.21 o
  10   7  -7      188.43      195.10     11.19 o
  11   7  -7       29.90       68.19     14.23 o
  12   7  -7      102.06      191.07     21.39 o
  13   7  -7      314.39      238.94     23.03 o
  14   7  -7       88.40      110.22     18.10 o
  15   7  -7      143.82      177.83     20.65 o
  16   7  -7        6.69        2.47     14.07 o
   1   8  -7       87.13      107.75      7.16 o
   2   8  -7      696.44      691.66     18.10 o
   3   8  -7      166.01      150.69      6.33 o
   4   8  -7      911.41      898.19     20.65 o
   5   8  -7       32.09       22.95      5.76 o
   6   8  -7       21.00       18.01      5.84 o
   7   8  -7      489.25      478.87     15.05 o
   8   8  -7      491.61      483.89     17.68 o
   9   8  -7      585.34      549.03     17.44 o
  10   8  -7        2.53       -8.76      5.84 o
  11   8  -7       34.78       68.19     13.24 o
  12   8  -7      143.32      184.82     19.49 o
  13   8  -7       72.13       83.16     16.20 o
  14   8  -7      112.59      122.56     17.11 o
  15   8  -7        6.33       27.88     12.42 o
   1   9  -7      121.68      132.92      7.24 o
   2   9  -7      179.51      192.72      9.54 o
   3   9  -7      162.03      134.24      7.98 o
   4   9  -7      115.33      115.07     10.45 o
   5   9  -7      346.37      333.78     13.65 o
   6   9  -7      151.25      125.11      8.31 o
   7   9  -7      555.08      553.06     20.23 o
   8   9  -7      170.44      152.82      9.95 o
   9   9  -7       63.30       93.93     10.03 o
  10   9  -7      158.63      145.75     10.36 o
  11   9  -7       69.76       62.68     16.37 o
  12   9  -7       25.71      109.56     19.25 o
  13   9  -7       95.69       55.19     14.07 o
  14   9  -7       92.88       78.06     16.20 o
   1  10  -7      276.54      278.59     13.41 o
   2  10  -7      200.50      216.49     11.84 o
   3  10  -7       89.71       83.73      8.39 o
   4  10  -7      273.81      278.59     14.39 o
   5  10  -7       10.93       13.08      6.66 o
   6  10  -7      117.84      112.60      9.71 o
   7  10  -7      226.04      268.14     14.07 o
   8  10  -7      215.67      219.86     12.75 o
   9  10  -7       48.78       41.29      6.66 o
  10  10  -7       31.00       32.90     11.52 o
  11  10  -7       64.42       19.00     11.52 o
  12  10  -7       25.93       51.82     15.71 o
   1  11  -7       19.36       19.00      5.76 o
   2  11  -7      544.14      549.03     20.15 o
   3  11  -7      150.29      152.82     11.35 o
   4  11  -7      133.57      147.89     10.45 o
   5  11  -7       71.90       30.35      6.66 o
   6  11  -7       94.63       83.73      8.88 o
   7  11  -7       33.62       51.82      7.40 o
   8  11  -7       13.35        2.47      5.02 o
   9  11  -7       76.34       77.48     13.16 o
  10  11  -7       79.90       80.61     12.34 o
   1  12  -7      329.48      336.90     16.86 o
   2  12  -7      133.15      174.05     13.65 o
   3  12  -7      155.28      129.63     11.76 o
   4  12  -7       53.20       51.82      9.05 o
   5  12  -7       18.12       -2.47      5.76 o
   6  12  -7       36.30       42.77      8.23 o
   7  12  -7       10.21        1.65      7.48 o
   8  12  -7       29.46       22.13      8.06 o
   1  13  -7       61.29       53.46     10.45 o
   2  13  -7       37.98       74.03      9.87 o
   3  13  -7      134.66      127.65     11.68 o
   1   1  -6      413.04      445.56      6.09 o
   2   1  -6     2853.40     2857.84     36.77 o
   3   1  -6       30.92       47.79      2.39 o
   4   1  -6      615.14      634.08     10.12 o
   5   1  -6     1186.36     1067.05     18.75 o
   6   1  -6     1697.27     1791.94     29.12 o
   7   1  -6     2678.10     2721.55     41.87 o
   8   1  -6     1143.46     1125.95     21.14 o
   9   1  -6      739.18      732.95     15.55 o
  10   1  -6     3323.60     3118.01     54.45 o
  11   1  -6       14.47       17.27      3.37 o
  12   1  -6     3356.27     3409.59     60.29 o
  13   1  -6      192.76      172.56      7.57 o
  14   1  -6      439.79      425.24     11.84 o
  15   1  -6      199.69      186.38      9.38 o
  16   1  -6       10.93        0.82      7.48 o
  17   1  -6      289.79      342.17     20.15 o
  18   1  -6       34.69       66.79     10.78 o
  19   1  -6       19.28       31.91      9.05 o
  20   1  -6      279.93      298.08     21.80 o
   1   2  -6     3755.93     3534.61     54.53 o
   2   2  -6      538.99      472.62      8.72 o
   3   2  -6      443.21      406.49      8.06 o
   4   2  -6     1715.62     1693.73     30.68 o
   5   2  -6      395.94      396.13      7.98 o
   6   2  -6      517.36      587.28     12.50 o
   7   2  -6       40.47       59.96      3.13 o
   8   2  -6      443.34      383.71      7.90 o
   9   2  -6      398.22      335.83      8.39 o
  10   2  -6      313.04      309.10      7.07 o
  11   2  -6     2721.45     2685.69     44.58 o
  12   2  -6       19.43       13.08      2.47 o
  13   2  -6     1664.52     1573.23     31.83 o
  14   2  -6       48.46       59.96      4.85 o
  15   2  -6       72.76       33.56     13.98 o
  16   2  -6      231.27      184.82     12.50 o
  17   2  -6       49.85        4.11      6.66 o
  18   2  -6      146.17      168.78     15.63 o
  19   2  -6       10.60       27.88      9.05 o
   1   3  -6      103.87      103.06      3.45 o
   2   3  -6      385.06      389.30      7.90 o
   3   3  -6      529.66      529.04     10.53 o
   4   3  -6      943.96      898.19     17.19 o
   5   3  -6     5260.65     5377.80     79.95 o
   6   3  -6      241.50      209.74      6.66 o
   7   3  -6     4862.68     4733.76     94.75 o
   8   3  -6     2092.15     1948.14     53.13 o
   9   3  -6      398.07      412.33     16.29 o
  10   3  -6      588.06      561.20     14.97 o
  11   3  -6       24.49       21.30      2.39 o
  12   3  -6      383.35      353.93     10.78 o
  13   3  -6      143.68      171.74      8.31 o
  14   3  -6      231.87      211.39     14.15 o
  15   3  -6      781.15      844.07     31.67 o
  16   3  -6       26.15       55.19      9.79 o
  17   3  -6      559.88      648.56     48.20 o
  18   3  -6       18.19        0.82      6.66 o
  19   3  -6       24.54       37.67     10.53 o
   1   4  -6      311.25      289.20      6.83 o
   2   4  -6      603.19      653.00     11.76 o
   3   4  -6       65.34       59.96      3.13 o
   4   4  -6      118.98       97.88      5.10 o
   5   4  -6      440.04      425.24      9.46 o
   6   4  -6     4168.38     4186.21     70.49 o
   7   4  -6      648.86      700.70     18.26 o
   8   4  -6      166.50      159.24      8.72 o
   9   4  -6      570.15      635.48     21.71 o
  10   4  -6       31.72       35.20      5.76 o
  11   4  -6     1021.89      954.04     31.91 o
  12   4  -6      422.13      429.93     25.00 o
  13   4  -6      277.50      216.49     14.31 o
  14   4  -6      194.92      211.39     16.70 o
  15   4  -6       50.19       19.74      7.40 o
  16   4  -6      198.18      215.58     16.04 o
  17   4  -6      153.46      152.82     14.89 o
  18   4  -6      320.04      299.07     21.80 o
  19   4  -6       76.33       42.77     10.86 o
   1   5  -6      841.23      817.58     14.72 o
   2   5  -6     1848.72     1867.94     27.31 o
   3   5  -6      663.07      653.00     14.64 o
   4   5  -6      347.05      373.67      9.95 o
   5   5  -6     1498.70     1534.82     29.20 o
   6   5  -6      531.36      565.24     13.65 o
   7   5  -6      172.62      171.74      7.48 o
   8   5  -6      111.75      152.08      7.07 o
   9   5  -6      205.86      201.52     12.26 o
  10   5  -6      855.46      875.98     30.60 o
  11   5  -6      439.14      526.41     30.27 o
  12   5  -6     1161.07     1330.84     58.56 o
  13   5  -6       77.82       83.16     12.58 o
  14   5  -6       45.34       30.35      9.79 o
  15   5  -6       79.85       84.72     10.53 o
  16   5  -6       47.19       43.51      9.05 o
  17   5  -6       32.90       60.87      9.87 o
  18   5  -6       19.27       27.23      8.97 o
   1   6  -6     2241.30     2288.41     38.41 o
   2   6  -6      560.22      568.03     12.34 o
   3   6  -6      141.07      130.95      5.92 o
   4   6  -6     1655.44     1635.25     30.19 o
   5   6  -6     1402.60     1420.16     28.13 o
   6   6  -6     3717.01     3572.28     61.69 o
   7   6  -6     2287.40     2214.96     43.18 o
   8   6  -6     2214.71     2180.01     42.85 o
   9   6  -6      290.79      293.15     10.78 o
  10   6  -6      286.98      315.19     23.44 o
  11   6  -6       38.67       22.13      9.95 o
  12   6  -6      178.70      230.14     20.89 o
  13   6  -6       87.33      123.21     17.85 o
  14   6  -6      273.38      277.68     22.95 o
  15   6  -6      169.67       75.01     13.90 o
  16   6  -6      260.92      271.92     25.58 o
  17   6  -6      286.51      283.44     20.32 o
   1   7  -6      281.07      317.16      9.21 o
   2   7  -6      741.87      694.70     15.13 o
   3   7  -6      321.80      313.13      9.13 o
   4   7  -6      987.40     1017.05     23.77 o
   5   7  -6      467.85      518.52     14.39 o
   6   7  -6     1275.83     1276.96     26.65 o
   7   7  -6     1813.32     1808.97     34.13 o
   8   7  -6      259.87      202.34      8.97 o
   9   7  -6      399.02      418.17     17.60 o
  10   7  -6      142.48      162.86     11.02 o
  11   7  -6       70.57       36.93     10.78 o
  12   7  -6      359.43      365.94     24.10 o
  13   7  -6       22.81       -4.85     13.08 o
  14   7  -6       88.89       76.49     17.03 o
  15   7  -6      252.31      267.24     29.03 o
  16   7  -6       76.84       70.57     13.00 o
  17   7  -6       36.62       25.50      8.14 o
   1   8  -6      349.04      324.40     10.36 o
   2   8  -6      816.06      759.60     17.36 o
   3   8  -6      104.18       83.16      6.83 o
   4   8  -6      149.23      129.63      6.50 o
   5   8  -6      648.77      574.86     15.13 o
   6   8  -6     1800.77     1746.04     35.94 o
   7   8  -6       82.02       82.17      7.24 o
   8   8  -6      968.97      998.87     27.23 o
   9   8  -6      537.97      510.70     18.18 o
  10   8  -6      496.59      546.32     21.47 o
  11   8  -6      408.47      447.94     31.58 o
  12   8  -6      432.63      465.13     33.39 o
  13   8  -6      127.14       59.06     14.15 o
  14   8  -6      295.45      329.58     32.24 o
  15   8  -6        7.18       18.01     11.43 o
  16   8  -6       13.25       15.63     16.53 o
   1   9  -6       94.30      104.21      6.42 o
   2   9  -6       15.79       20.56      5.76 o
   3   9  -6      637.11      639.84     20.32 o
   4   9  -6      807.29      869.24     23.69 o
   5   9  -6     1044.52     1074.54     30.10 o
   6   9  -6      570.26      588.68     19.49 o
   7   9  -6      613.49      605.54     19.74 o
   8   9  -6      137.64      119.43     11.27 o
   9   9  -6       36.95       35.20      8.14 o
  10   9  -6      136.07      134.89      9.29 o
  11   9  -6      136.11      117.54     18.01 o
  12   9  -6      173.98      127.65     20.73 o
  13   9  -6      147.24      119.43     20.65 o
  14   9  -6       27.20       57.74     14.81 o
   1  10  -6      196.16      184.00     11.68 o
   2  10  -6      230.84      208.92     11.60 o
   3  10  -6      164.56      223.23     11.10 o
   4  10  -6       92.15      110.22      9.05 o
   5  10  -6      295.96      270.03     12.26 o
   6  10  -6      166.17      122.56     11.43 o
   7  10  -6      442.10      415.78     17.52 o
   8  10  -6       62.15       52.64      8.31 o
   9  10  -6      168.75      186.38     11.76 o
  10  10  -6      244.75      299.07     21.80 o
  11  10  -6       23.56       18.01     13.16 o
  12  10  -6      314.52      421.71     34.13 o
  13  10  -6       89.42      103.64     18.10 o
   1  11  -6      794.38      799.65     25.99 o
   2  11  -6        7.42        2.47      9.95 o
   3  11  -6      123.77       95.66     11.76 o
   4  11  -6      132.69      142.38      9.54 o
   5  11  -6        4.90       13.90      6.66 o
   6  11  -6      444.64      514.65     20.81 o
   7  11  -6      100.28       97.88      9.62 o
   8  11  -6      118.92      117.54     10.61 o
   9  11  -6      341.78      392.75     25.00 o
  10  11  -6      293.21      298.08     21.80 o
  11  11  -6      274.26      357.22     22.78 o
   1  12  -6        1.60        9.05      8.97 o
   2  12  -6      122.20      132.26     10.53 o
   3  12  -6      196.29      168.78     11.19 o
   4  12  -6       45.14       67.28      7.98 o
   5  12  -6      119.65      139.58     10.86 o
   6  12  -6        0.13       11.43      6.58 o
   7  12  -6       96.16      150.69     14.07 o
   8  12  -6       98.19      136.21     15.38 o
   9  12  -6       18.38       33.56     10.61 o
   1  13  -6      428.41      475.09     22.54 o
   2  13  -6       18.77       13.08      8.31 o
   3  13  -6        9.87       -2.47      5.76 o
   4  13  -6      297.78      346.45     18.18 o
   5  13  -6        1.82       -5.84      5.84 o
   1   1  -5     2903.70     2959.92     37.42 o
   2   1  -5     5207.81     5607.36     68.76 o
   3   1  -5     3208.67     3359.50     46.55 o
   4   1  -5     1241.71     1230.24     20.15 o
   5   1  -5     1003.01     1015.24     16.45 o
   6   1  -5      711.11      743.89     12.50 o
   7   1  -5      723.87      737.64     12.50 o
   8   1  -5      496.88      443.17      9.62 o
   9   1  -5       83.13       77.48      4.03 o
  10   1  -5      779.20      778.68     19.25 o
  11   1  -5       67.15       54.29      4.19 o
  12   1  -5      183.73      157.76      7.90 o
  13   1  -5      695.14      769.14     19.08 o
  14   1  -5     1087.59     1002.49     25.42 o
  15   1  -5      316.33      276.70     11.43 o
  16   1  -5      147.78      160.72     12.34 o
  17   1  -5       13.02        8.23      7.40 o
  18   1  -5      101.21       89.57     11.43 o
  19   1  -5      110.96      153.48     15.63 o
  20   1  -5      146.22      169.52     17.19 o
   1   2  -5      348.26      427.55      8.31 o
   2   2  -5      685.09      716.00     12.26 o
   3   2  -5      653.40      562.52     10.86 o
   4   2  -5      810.39      842.34     16.61 o
   5   2  -5     2450.42     2559.43     40.63 o
   6   2  -5      150.41       85.30      3.21 o
   7   2  -5     1239.67     1131.70     19.33 o
   8   2  -5       24.04       35.20      2.39 o
   9   2  -5     1647.99     1696.12     28.38 o
  10   2  -5      136.91      152.82      4.94 o
  11   2  -5      115.39      112.03      4.28 o
  12   2  -5       29.08       36.27      3.45 o
  13   2  -5       11.19       11.43      3.29 o
  14   2  -5      447.92      444.32     14.48 o
  15   2  -5      345.07      342.17     18.01 o
  16   2  -5       81.26       63.99     11.43 o
  17   2  -5      203.99      229.32     16.53 o
  18   2  -5      177.25      174.05     13.65 o
  19   2  -5      124.36      100.18     17.19 o
  20   2  -5        9.56        9.95      8.31 o
   1   3  -5     1539.86     1499.04     19.99 o
   2   3  -5      704.94      753.26     14.15 o
   3   3  -5      809.30      796.45     14.56 o
   4   3  -5      230.76      250.62      6.33 o
   5   3  -5     3041.60     3188.91     48.61 o
   6   3  -5      264.07      237.21      7.07 o
   7   3  -5     2833.46     2781.68     57.49 o
   8   3  -5      509.32      494.01     16.53 o
   9   3  -5      169.78      168.78      6.74 o
  10   3  -5      446.27      432.32     11.93 o
  11   3  -5       32.28       42.03      4.11 o
  12   3  -5        1.18        9.05      2.39 o
  13   3  -5      476.84      439.55     13.24 o
  14   3  -5      446.20      426.39     20.15 o
  15   3  -5        7.75       11.43      6.58 o
  16   3  -5      109.24      104.21     11.68 o
  17   3  -5      175.57      187.12     16.45 o
  18   3  -5        6.16       -3.29      9.05 o
  19   3  -5      721.64      901.65     41.37 o
   1   4  -5     2094.59     2204.19     32.33 o
   2   4  -5       37.92       34.55      2.39 o
   3   4  -5       79.17       73.04      3.45 o
   4   4  -5      931.78      910.28     17.27 o
   5   4  -5     1851.27     1897.88     34.96 o
   6   4  -5     4383.21     4546.23     73.45 o
   7   4  -5      987.72     1007.92     25.50 o
   8   4  -5      495.82      461.43     16.04 o
   9   4  -5     1362.97     1400.75     40.80 o
  10   4  -5      399.68      394.97     15.96 o
  11   4  -5       79.81       81.59      8.80 o
  12   4  -5       41.25      101.91     15.63 o
  13   4  -5      777.94      714.44     36.77 o
  14   4  -5      212.03      231.95     14.89 o
  15   4  -5       98.30      132.92     12.58 o
  16   4  -5       71.45       70.16     10.12 o
  17   4  -5       99.42       71.56     10.69 o
  18   4  -5       62.83       75.01     11.43 o
  19   4  -5        9.25      -11.23      7.48 o
   1   5  -5     1521.74     1621.35     25.42 o
   2   5  -5      409.23      382.55      8.97 o
   3   5  -5      183.31      169.52      6.00 o
   4   5  -5      783.46      811.00     16.37 o
   5   5  -5      277.85      323.33      9.29 o
   6   5  -5       24.01       28.79      4.03 o
   7   5  -5     1063.35     1089.67     22.70 o
   8   5  -5     1620.93     1623.65     37.01 o
   9   5  -5       39.73       37.67      6.66 o
  10   5  -5      690.01      615.41     24.18 o
  11   5  -5       35.70       20.56     11.43 o
  12   5  -5       53.70      138.92     17.60 o
  13   5  -5      486.10      576.26     31.67 o
  14   5  -5      178.79      239.85     23.11 o
  15   5  -5       15.02       32.90      8.23 o
  16   5  -5      305.04      372.52     21.06 o
  17   5  -5       91.90       87.43     11.76 o
  18   5  -5      119.41      152.08     15.55 o
   1   6  -5     1158.54     1270.79     22.45 o
   2   6  -5     3608.14     3883.85     60.78 o
   3   6  -5      246.77      216.49      7.57 o
   4   6  -5     1249.23     1208.20     23.94 o
   5   6  -5       40.95       29.69      4.03 o
   6   6  -5       25.86       31.91      4.19 o
   7   6  -5      214.01      223.23     10.28 o
   8   6  -5      373.11      362.65     10.94 o
   9   6  -5       31.57       30.35      4.11 o
  10   6  -5        8.31       18.01     11.43 o
  11   6  -5      235.14      237.21     22.95 o
  12   6  -5       88.68      140.98     16.37 o
  13   6  -5      141.84      180.13     16.20 o
  14   6  -5       78.79       70.16     14.89 o
  15   6  -5      209.45      158.50     22.37 o
  16   6  -5        7.62       34.55     15.55 o
  17   6  -5        3.87        7.40      6.58 o
  18   6  -5       47.39       53.46     10.45 o
   1   7  -5       73.53       70.16      5.76 o
   2   7  -5       29.95       43.51      4.19 o
   3   7  -5      111.60       85.30      4.77 o
   4   7  -5      616.56      549.03     12.09 o
   5   7  -5      212.24      219.86      9.38 o
   6   7  -5      287.19      253.34     10.03 o
   7   7  -5      532.26      472.62     13.74 o
   8   7  -5      195.95      183.26     12.42 o
   9   7  -5     1024.40      998.87     27.23 o
  10   7  -5       15.59        9.95      4.19 o
  11   7  -5       15.33       36.27     13.16 o
  12   7  -5       47.26       33.56     13.32 o
  13   7  -5       46.37       95.66     15.71 o
  14   7  -5       37.75       42.77     14.64 o
  15   7  -5       29.02       30.35     11.35 o
  16   7  -5      151.94      193.46     23.94 o
  17   7  -5      119.05      257.04     29.45 o
   1   8  -5      213.99      271.02     11.35 o
   2   8  -5        5.72        3.29      3.29 o
   3   8  -5      726.25      619.69     14.31 o
   4   8  -5      180.74      153.48      6.42 o
   5   8  -5      542.79      455.26     13.49 o
   6   8  -5      524.05      512.02     18.18 o
   7   8  -5     1283.16     1297.52     33.07 o
   8   8  -5       29.78       31.26      6.74 o
   9   8  -5      232.36      215.58     11.76 o
  10   8  -5      624.33      696.18     22.70 o
  11   8  -5      165.59      118.11     18.10 o
  13   8  -5      167.26      268.14     22.54 o
  14   8  -5       72.33       63.99     13.32 o
  15   8  -5        2.90        4.85      9.79 o
  16   8  -5      121.83      147.15     22.95 o
   1   9  -5      190.94      207.27     14.07 o
   2   9  -5      526.07      482.65     16.37 o
   3   9  -5      137.17      138.27      7.40 o
   4   9  -5     1442.70     1415.80     30.19 o
   5   9  -5       24.94        0.00      8.23 o
   6   9  -5       74.34       84.72      7.40 o
   7   9  -5      890.96      943.43     26.40 o
   8   9  -5      960.69     1106.78     30.52 o
   9   9  -5      196.63      173.30     10.61 o
  10   9  -5      301.71      304.09     13.98 o
  11   9  -5       92.94       91.22     15.87 o
  12   9  -5       92.85       81.59     15.55 o
  13   9  -5       75.94       64.98     13.90 o
  14   9  -5      340.98      376.96     33.39 o
  15   9  -5       78.25       56.92     15.55 o
   1  10  -5       72.88       62.68     10.86 o
   2  10  -5      235.51      241.66     12.50 o
   3  10  -5       57.86       49.35      7.24 o
   4  10  -5      436.90      428.78     16.61 o
   5  10  -5      231.03      240.75     13.32 o
   6  10  -5      166.91      172.56     10.53 o
   7  10  -5      208.48      198.31     12.09 o
   8  10  -5      354.08      369.23     15.46 o
   9  10  -5       18.98       37.67      6.66 o
  10  10  -5       27.14      -11.23      7.48 o
  11  10  -5       82.41      104.21     18.75 o
  12  10  -5       23.61       39.48     14.07 o
  13  10  -5      260.58      362.65     36.03 o
   1  11  -5       92.42       54.29      8.88 o
   2  11  -5      113.57      135.55     10.03 o
   3  11  -5      321.82      332.71     15.71 o
   4  11  -5       22.29        9.95      5.76 o
   5  11  -5       12.12       38.74      6.42 o
   6  11  -5      255.87      208.92     12.42 o
   7  11  -5      113.61       89.00      9.71 o
   8  11  -5       61.00       31.26      8.31 o
   9  11  -5       11.56        5.84      8.31 o
  10  11  -5       79.24       92.86     14.89 o
  11  11  -5       12.92       19.74      9.95 o
  12  11  -5      266.41      322.35     35.04 o
   1  12  -5        9.04       13.90      7.48 o
   2  12  -5       54.87       55.19      8.06 o
   3  12  -5      154.66      153.48     12.09 o
   4  12  -5       57.32       63.99      9.21 o
   5  12  -5        9.76        0.00      8.23 o
   6  12  -5       71.87       71.56      9.21 o
   7  12  -5      130.58      128.97     13.65 o
   8  12  -5        1.66      -16.04     10.69 o
   9  12  -5      136.78      154.96     16.45 o
   1  13  -5       58.46       58.23     10.53 o
   2  13  -5      108.75      139.58     12.17 o
   3  13  -5      205.19      217.31     15.22 o
   4  13  -5       79.24       92.86      8.88 o
   5  13  -5       64.00       80.61      9.79 o
   6  13  -5       65.49       54.29     12.26 o
   1   1  -4    12414.56    12826.86    155.95 o
   2   1  -4    12613.84    13259.18    191.56 o
   3   1  -4     2343.42     2396.66     33.72 o
   4   1  -4     1014.93      938.17     17.60 o
   5   1  -4      203.18      191.07      4.77 o
   6   1  -4      519.38      392.75      7.98 o
   7   1  -4      307.63      340.03      8.47 o
   8   1  -4      995.40      908.55     17.27 o
   9   1  -4       25.72       29.69      3.45 o
  10   1  -4     1072.35     1040.98     24.02 o
  11   1  -4     1050.73      989.82     30.68 o
  12   1  -4      481.70      480.10     20.07 o
  13   1  -4      228.30      219.86     12.75 o
  14   1  -4     1567.71     1424.52     41.13 o
  15   1  -4      264.15      260.74     11.10 o
  16   1  -4      470.05      452.88     14.64 o
  17   1  -4       78.93       25.50     11.60 o
  18   1  -4      266.04      333.78     18.84 o
  19   1  -4       63.02       56.01     10.69 o
  20   1  -4       33.98       28.79      8.88 o
   1   2  -4     1702.73     1762.91     24.10 o
   2   2  -4      117.08      127.65      3.87 o
   3   2  -4     4845.31     4933.14     72.55 o
   4   2  -4      334.11      356.15      7.57 o
   5   2  -4    12632.77    12652.07    167.71 o
   6   2  -4     3726.38     3728.15     56.01 o
   7   2  -4     4957.50     5050.68     77.48 o
   8   2  -4      140.73      127.65      3.87 o
   9   2  -4      865.39      850.73     20.07 o
  10   2  -4      135.02      112.03      4.85 o
  11   2  -4      375.01      364.87      9.87 o
  12   2  -4      936.77      829.10     19.82 o
  13   2  -4      766.53      747.01     20.40 o
  14   2  -4       80.97      107.17      5.92 o
  15   2  -4      970.92      979.04     26.90 o
  16   2  -4       14.38       -1.65      7.48 o
  17   2  -4      367.10      371.45     18.75 o
  18   2  -4       77.20       89.00     11.35 o
  19   2  -4       41.72       62.68     12.26 o
  20   2  -4      122.11       89.00     14.64 o
   1   3  -4     8708.50     8459.45    116.06 o
   2   3  -4      289.27      267.24      5.59 o
   3   3  -4      167.10      159.24      5.10 o
   4   3  -4      569.68      538.34     10.61 o
   5   3  -4      221.40      224.96      6.00 o
   6   3  -4      420.24      462.67     11.10 o
   7   3  -4     1533.14     1519.11     33.56 o
   8   3  -4      205.36      230.14      6.09 o
   9   3  -4     1176.06     1018.94     23.77 o
  10   3  -4       95.26       86.36      4.77 o
  11   3  -4     2705.40     2530.48     69.26 o
  12   3  -4      504.35      490.22     20.32 o
  13   3  -4      577.24      615.41     22.78 o
  14   3  -4      520.31      497.87     20.48 o
  15   3  -4       69.27       71.56     10.69 o
  16   3  -4        6.38       36.93      9.05 o
  17   3  -4        0.26        8.23      9.87 o
  18   3  -4      129.41      160.72     13.82 o
  19   3  -4      107.37      132.26     23.77 o
  20   3  -4        6.16      -12.26      9.87 o
   1   4  -4     2839.89     3044.80     44.33 o
   2   4  -4      813.77      860.77     13.49 o
   3   4  -4      297.39      277.68      6.66 o
   4   4  -4       24.83       22.13      2.47 o
   5   4  -4     1828.88     1760.52     28.87 o
   6   4  -4      207.91      191.07      6.33 o
   7   4  -4      452.93      461.43     11.10 o
   8   4  -4      759.57      716.00     23.03 o
   9   4  -4      779.09      725.22     24.68 o
  10   4  -4      562.23      494.01     20.40 o
  11   4  -4      502.92      572.14     28.79 o
  12   4  -4      305.08      288.29     21.39 o
  13   4  -4      349.90      347.51     12.83 o
  14   4  -4      731.08      676.60     26.90 o
  15   4  -4      310.15      342.17     19.08 o
  16   4  -4      112.35      110.79     12.09 o
  17   4  -4      415.66      432.32     22.62 o
  18   4  -4      266.81      311.08     22.29 o
  19   4  -4      108.95       73.04     13.24 o
   1   5  -4     1508.37     1632.95     27.80 o
   2   5  -4     2758.91     2787.76     42.36 o
   3   5  -4      550.04      554.38      9.46 o
   4   5  -4     1441.54     1383.64     25.58 o
   5   5  -4     1224.57     1206.22     21.88 o
   6   5  -4     3113.16     3054.26     53.88 o
   7   5  -4      773.26      731.38     17.03 o
   8   5  -4      346.66      283.44      9.62 o
   9   5  -4       10.06       19.00      5.02 o
  10   5  -4      123.61      110.22      9.05 o
  11   5  -4      141.39      157.76     16.53 o
  12   5  -4      223.62      249.72     23.61 o
  13   5  -4     1386.83     1394.33     59.96 o
  14   5  -4      790.65      922.46     45.32 o
  15   5  -4      693.28      648.56     40.88 o
  16   5  -4      633.44      638.44     28.95 o
  17   5  -4      220.28      275.71     19.99 o
  18   5  -4      303.04      308.03     21.14 o
  19   5  -4      131.08      150.69     14.81 o
   1   6  -4      281.99      208.10      6.58 o
   2   6  -4     1183.55     1135.57     21.30 o
   3   6  -4      604.56      621.17     12.83 o
   4   6  -4      218.32      216.49      6.74 o
   5   6  -4      538.57      525.10     13.16 o
   6   6  -4       65.09       52.64      5.02 o
   7   6  -4      413.21      371.45     11.02 o
   8   6  -4      584.06      625.44     17.19 o
   9   6  -4      404.84      409.94     17.44 o
  10   6  -4     1410.15     1539.26     60.78 o
  11   6  -4      476.39      545.00     33.48 o
  12   6  -4      848.03      829.10     42.94 o
  13   6  -4       48.43      114.41     15.38 o
  14   6  -4       24.72       42.77     12.34 o
  15   6  -4       76.95       66.79     16.37 o
  16   6  -4       63.70       56.92     15.55 o
  17   6  -4        8.97       22.13      7.32 o
  18   6  -4        3.69        3.29      8.23 o
   1   7  -4      798.79      829.10     18.18 o
   2   7  -4     1579.25     1575.54     31.91 o
   3   7  -4      189.40      207.27      8.23 o
   4   7  -4     2383.23     2399.54     42.11 o
   5   7  -4     1729.53     1760.52     36.11 o
   6   7  -4     1881.32     1850.67     37.01 o
   7   7  -4      313.97      293.15      9.79 o
   8   7  -4      397.35      367.01     13.16 o
   9   7  -4       49.23       36.93      4.85 o
  10   7  -4       57.44       51.00     12.26 o
  11   7  -4      368.72      346.45     26.65 o
  12   7  -4      101.42       78.06     15.71 o
  13   7  -4       25.57        8.23     10.69 o
  14   7  -4      401.75      460.20     33.23 o
  15   7  -4       23.92       54.29     13.08 o
  16   7  -4       64.99       48.53     14.81 o
  17   7  -4       77.34       61.77     18.01 o
   1   8  -4      187.56      191.89      7.98 o
   2   8  -4      287.97      294.13     10.86 o
   3   8  -4      172.70      165.08      7.40 o
   4   8  -4      291.37      289.20      8.80 o
   5   8  -4     2046.92     2032.61     46.55 o
   6   8  -4     1650.70     1693.73     37.75 o
   7   8  -4      176.40      171.00      8.97 o
   8   8  -4      349.72      334.77     13.65 o
   9   8  -4      136.87      125.76      8.39 o
  10   8  -4       70.54       79.04      7.65 o
  12   8  -4       63.04      129.63     16.94 o
  13   8  -4      135.06      157.76     20.89 o
  14   8  -4       98.84      159.24     19.58 o
  15   8  -4       92.15       84.72     17.44 o
  16   8  -4      163.69      128.97     21.47 o
   1   9  -4      330.67      328.51     13.49 o
   2   9  -4      592.09      563.92     19.08 o
   3   9  -4      162.34      154.96     10.03 o
   4   9  -4      150.76      146.49      8.31 o
   5   9  -4      128.86      105.45      7.65 o
   6   9  -4      228.77      215.58     10.94 o
   7   9  -4      265.44      274.80     11.43 o
   8   9  -4       58.84       52.64      5.84 o
   9   9  -4      267.39      258.85     12.91 o
  10   9  -4      458.66      437.09     16.78 o
  11   9  -4      127.71      177.09     22.13 o
  12   9  -4      404.13      538.34     37.26 o
  13   9  -4        8.30       27.23     14.07 o
  14   9  -4      413.12      500.42     39.81 o
  15   9  -4        5.92       33.56     14.64 o
   1  10  -4     1680.02     1801.65     53.55 o
   2  10  -4      637.57      604.06     22.54 o
   3  10  -4      310.86      316.18     17.36 o
   4  10  -4       73.88       73.04      8.31 o
   5  10  -4      561.32      557.09     16.29 o
   6  10  -4      362.58      418.17     17.60 o
   7  10  -4       37.84       63.09      7.32 o
   8  10  -4       76.76       97.30      8.47 o
   9  10  -4      382.79      439.55     16.86 o
  10  10  -4      163.76      142.38     13.00 o
  11  10  -4      494.59      486.44     26.57 o
  12  10  -4       61.71       63.09     14.56 o
  13  10  -4       51.12       70.57     17.36 o
  14  10  -4       32.64       13.90     11.52 o
   1  11  -4      278.26      263.54     17.68 o
   2  11  -4        0.12       25.50     11.60 o
   3  11  -4      414.57      380.33     16.78 o
   4  11  -4      172.55      254.24     19.25 o
   5  11  -4      877.09      887.91     27.31 o
   6  11  -4      169.06      145.09     11.76 o
   7  11  -4      442.94      467.60     17.36 o
   8  11  -4       84.32       95.66     12.34 o
   9  11  -4       58.43       45.40      8.88 o
  10  11  -4       38.52       22.13      8.06 o
  11  11  -4       18.88       28.79      8.88 o
  12  11  -4       89.39       79.04     16.29 o
   1  12  -4      278.50      374.74     19.99 o
   2  12  -4       57.61       46.97     10.61 o
   3  12  -4       59.32       55.19      8.06 o
   4  12  -4       71.43       62.68      8.14 o
   5  12  -4       19.23        8.23      6.58 o
   6  12  -4        3.52        3.29      4.11 o
   7  12  -4        7.53       42.77     16.53 o
   8  12  -4      245.00      311.08     22.29 o
   9  12  -4      137.30      168.04     17.11 o
  10  12  -4       73.78       74.03     12.34 o
   1  13  -4       29.30       83.16     12.58 o
   2  13  -4      142.35      185.56     17.19 o
   3  13  -4       96.57      170.26     17.19 o
   4  13  -4        4.94        0.82      6.66 o
   5  13  -4      105.91       68.19      9.95 o
   6  13  -4       42.62       83.73     13.16 o
   1   1  -3     3697.02     3809.17     56.67 o
   2   1  -3    21746.33    22524.12    404.60 o
   3   1  -3     2562.94     2647.20     38.33 o
   4   1  -3      660.84      663.28     13.32 o
   5   1  -3      189.10      211.39      5.84 o
   6   1  -3      652.16      673.64     13.41 o
   7   1  -3      807.23      777.12     17.60 o
   8   1  -3      243.29      284.34      8.72 o
   9   1  -3     1035.49      968.27     30.35 o
  10   1  -3      395.83      350.72     16.12 o
  11   1  -3      363.83      320.29     20.56 o
  12   1  -3      264.37      262.55     13.98 o
  13   1  -3      482.58      480.10     21.39 o
  14   1  -3      726.23      687.13     25.58 o
  15   1  -3      234.42      243.38     15.22 o
  16   1  -3       92.29      112.60     11.60 o
  17   1  -3        2.26        9.95      9.05 o
  18   1  -3      274.14      291.17     17.60 o
  19   1  -3      126.55      112.60     13.41 o
  20   1  -3       47.65       56.92     10.86 o
   1   2  -3    15789.84    16222.14    197.24 o
   2   2  -3      107.90       97.30      3.37 o
   3   2  -3     7615.32     7691.71    110.71 o
   4   2  -3     1926.28     2169.31     34.71 o
   5   2  -3     1704.21     1831.01     31.91 o
   6   2  -3     4759.43     4953.29     84.80 o
   7   2  -3     1817.29     1875.43     34.79 o
   8   2  -3      188.65      173.30      6.00 o
   9   2  -3      427.69      384.86     10.12 o
  10   2  -3      294.21      303.02      7.98 o
  11   2  -3      419.19      379.18     10.03 o
  12   2  -3      382.65      340.03     10.61 o
  13   2  -3      722.18      716.00     18.42 o
  14   2  -3      278.65      271.02     10.36 o
  15   2  -3       70.10       79.54      5.10 o
  16   2  -3       61.81       84.72     10.53 o
  17   2  -3       90.97       83.73     11.52 o
  18   2  -3      142.83      162.86     13.90 o
  19   2  -3      302.44      274.80     19.99 o
  20   2  -3       41.28       11.43     12.26 o
   1   3  -3     3337.91     3326.35     46.31 o
   2   3  -3     2554.62     2530.48     37.51 o
   3   3  -3      473.57      501.74     10.28 o
   4   3  -3     3687.10     3703.72     55.85 o
   5   3  -3      827.37      814.29     14.72 o
   6   3  -3     1339.24     1356.09     25.33 o
   7   3  -3     4821.42     5001.90    101.42 o
   8   3  -3      524.09      496.55     17.93 o
   9   3  -3       15.95       16.37      4.85 o
  10   3  -3      464.54      422.86     17.68 o
  11   3  -3      202.51      145.75     15.96 o
  12   3  -3       39.35       59.96     11.52 o
  13   3  -3      675.58      664.76     25.17 o
  14   3  -3      200.81      248.81     13.57 o
  15   3  -3      489.71      408.79     19.74 o
  16   3  -3       25.85       40.14      8.39 o
  17   3  -3       23.26        8.23      7.40 o
  18   3  -3      111.48      126.42     12.91 o
  19   3  -3      420.52      467.60     28.54 o
  20   3  -3      239.95      335.83     22.04 o
   1   4  -3      229.81      230.14      6.09 o
   2   4  -3     3786.13     4182.51     59.39 o
   3   4  -3     1207.10     1248.42     20.23 o
   4   4  -3      383.63      467.60      9.95 o
   5   4  -3      358.14      364.87      8.80 o
   6   4  -3     1352.19     1345.48     23.11 o
   7   4  -3      265.64      282.45      8.64 o
   8   4  -3     2744.39     2757.58     69.26 o
   9   4  -3       20.38        9.05      5.02 o
  10   4  -3      487.64      407.64     16.20 o
  11   4  -3       12.04       31.91      9.05 o
  12   4  -3       27.35       51.00     10.61 o
  14   4  -3      656.76      599.86     33.72 o
  15   4  -3      207.18      218.13     15.22 o
  16   4  -3      106.39      110.22     11.43 o
  17   4  -3      367.53      490.22     24.10 o
  18   4  -3       61.55       63.99     10.53 o
  19   4  -3      255.02      238.94     17.77 o
   1   5  -3      114.03      128.97      5.18 o
   2   5  -3      680.94      664.76     14.81 o
   3   5  -3     1666.35     1614.44     25.33 o
   4   5  -3      970.48      948.78     17.68 o
   5   5  -3      133.13      124.45      5.10 o
   6   5  -3       24.50       27.23      3.29 o
   7   5  -3      105.45      107.17      5.92 o
   8   5  -3       83.99       90.64      6.00 o
   9   5  -3      197.04      198.31     12.09 o
  10   5  -3      127.89      130.95     13.82 o
  11   5  -3      285.53      271.02     19.82 o
  12   5  -3      436.11      514.65     32.49 o
  13   5  -3      188.49      194.28     19.99 o
  14   5  -3      125.98       75.51     14.97 o
  15   5  -3        9.80       -9.95     14.15 o
  16   5  -3       16.12        5.84      9.13 o
  17   5  -3        9.97       16.37     10.69 o
  18   5  -3      236.38      247.00     18.92 o
  19   5  -3       20.93       31.91     11.35 o
   1   6  -3       13.46       13.08      2.47 o
   2   6  -3      412.47      384.86     11.27 o
   3   6  -3      373.58      371.45      9.95 o
   4   6  -3      286.37      280.56      7.65 o
   5   6  -3     1176.00     1143.30     23.28 o
   6   6  -3      543.31      521.15     13.08 o
   7   6  -3     2384.99     2447.49     45.40 o
   8   6  -3      164.76      178.65      7.65 o
   9   6  -3      519.83      515.97     18.26 o
  10   6  -3       87.09       95.66     12.91 o
  11   6  -3      207.66      260.74     18.51 o
  12   6  -3       87.88      130.95     16.45 o
  13   6  -3        9.94       -4.85      8.97 o
  15   6  -3        5.81        0.00      8.23 o
  17   6  -3       19.47       11.43      7.40 o
  18   6  -3       42.96       32.90      9.21 o
   1   7  -3      211.91      218.13      7.65 o
   2   7  -3     1110.13     1131.70     23.20 o
   3   7  -3     1213.43     1182.45     25.66 o
   4   7  -3      673.42      719.05     15.38 o
   5   7  -3      737.71      775.47     19.16 o
   6   7  -3      373.73      356.15     10.86 o
   7   7  -3       65.90       92.29      8.23 o
   8   7  -3      814.95      824.16     21.39 o
   9   7  -3      744.91      748.57     21.96 o
  10   7  -3       56.38       58.23     12.26 o
  11   7  -3       59.30       32.90     10.53 o
  12   7  -3       67.59       67.28     17.44 o
  13   7  -3      402.66      424.01     28.38 o
  14   7  -3       36.10       44.25     14.15 o
  15   7  -3      170.19      178.65     19.90 o
  16   7  -3      127.33      198.31     23.44 o
  17   7  -3       10.08       49.35     19.74 o
   1   8  -3        2.24       13.90      4.94 o
   2   8  -3      261.14      244.29      8.97 o
   3   8  -3      876.39      872.61     20.32 o
   4   8  -3     1408.99     1379.36     29.86 o
   5   8  -3     1510.33     1481.36     30.93 o
   6   8  -3      450.31      455.26     15.87 o
   7   8  -3      781.80      770.70     20.73 o
   8   8  -3      742.52      791.59     20.97 o
   9   8  -3      430.99      447.94     14.56 o
  10   8  -3      230.19      238.94     10.61 o
  11   8  -3       56.03       18.01     10.69 o
  12   8  -3      124.25       98.46     18.75 o
  13   8  -3      160.89      212.29     25.91 o
  14   8  -3       34.32       59.06     14.97 o
  15   8  -3       42.50       28.79     14.81 o
  16   8  -3        5.33       19.00     11.52 o
   1   9  -3        0.80        6.50      5.02 o
   2   9  -3      119.83      126.42      9.05 o
   3   9  -3       18.87        9.95      4.85 o
   4   9  -3       87.49       79.04      7.65 o
   5   9  -3      466.38      390.45     12.50 o
   6   9  -3      112.33       97.88      7.98 o
   7   9  -3      414.10      461.43     16.04 o
   8   9  -3      646.35      678.17     20.89 o
   9   9  -3      305.82      310.09     13.16 o
  10   9  -3      513.49      509.47     16.86 o
  12   9  -3       21.62        2.47     14.07 o
  13   9  -3       87.23       87.43     16.61 o
  14   9  -3       62.91       44.25     15.63 o
  15   9  -3       86.88       90.64     17.44 o
   1  10  -3      992.37     1082.11     37.75 o
   2  10  -3      248.00      238.94     11.52 o
   3  10  -3      463.04      488.91     17.77 o
   4  10  -3      380.76      361.58     15.30 o
   5  10  -3       77.91       52.64      5.84 o
   6  10  -3       29.75       31.26      7.40 o
   7  10  -3      177.33      177.83      9.95 o
   8  10  -3      195.68      177.83     10.69 o
   9  10  -3       62.47       75.01      6.50 o
  10  10  -3       10.62       28.79     11.35 o
  11  10  -3       80.50       83.16     12.58 o
  12  10  -3      327.69      361.58     31.67 o
  13  10  -3      136.44      110.22     19.90 o
  14  10  -3      267.32      393.90     36.44 o
   1  11  -3       44.08       36.27     10.03 o
   2  11  -3      280.49      248.81     16.29 o
   3  11  -3      235.39      219.04     15.30 o
   4  11  -3      136.49      167.30     12.58 o
   5  11  -3       21.47       20.56      6.50 o
   6  11  -3       75.71       51.82      7.40 o
   7  11  -3      314.65      293.15     14.72 o
   8  11  -3      166.58      156.36     15.05 o
   9  11  -3      539.05      558.49     32.57 o
  10  11  -3       28.24       73.04     13.24 o
  11  11  -3       59.01       89.57     17.36 o
  12  11  -3      234.70      212.29     23.36 o
   1  12  -3      281.27      217.31     15.22 o
   2  12  -3       64.95      101.91     12.17 o
   3  12  -3      269.96      201.52     14.64 o
   4  12  -3       41.73       50.17      7.32 o
   5  12  -3      210.67      195.10     12.01 o
   6  12  -3       57.44       64.98      9.21 o
   7  12  -3      116.46      152.82     14.89 o
   8  12  -3       77.01       92.29     13.24 o
   9  12  -3       35.12       35.20     10.53 o
  10  12  -3       60.99       52.64     10.86 o
   1  13  -3        9.59       14.81      9.95 o
   2  13  -3       26.91        4.11      7.48 o
   3  13  -3        8.80       -1.65      8.31 o
   4  13  -3       44.61       62.68      8.14 o
   5  13  -3       13.49       20.56      9.13 o
   6  13  -3       93.95      127.65     14.23 o
   7  13  -3       91.94       82.17     14.56 o
   1   1  -2     1097.16     1053.98     20.48 o
   2   1  -2    30315.29    30255.71    468.92 o
   3   1  -2     1065.19     1137.54     17.44 o
   4   1  -2      306.02      305.07      6.99 o
   5   1  -2     2575.09     2513.21     63.25 o
   6   1  -2     1178.93     1226.21     32.16 o
   7   1  -2     2270.38     2236.59     46.14 o
   8   1  -2     2304.08     2329.79     49.84 o
   9   1  -2       87.00      128.97     10.45 o
  10   1  -2     1801.32     1691.43     47.21 o
  11   1  -2       40.74       66.79      8.47 o
  12   1  -2     3358.27     3352.92     86.36 o
  13   1  -2      802.64      788.30     28.95 o
  14   1  -2      384.02      333.78     16.78 o
  15   1  -2      502.81      512.02     20.73 o
  16   1  -2       23.78       26.32      6.50 o
  17   1  -2      104.01      110.22     11.43 o
  18   1  -2       33.43       35.20      8.14 o
  19   1  -2       14.75       15.63      7.48 o
  20   1  -2      616.64      827.45     37.92 o
   1   2  -2    12300.21    12242.54    158.66 o
   2   2  -2      865.18      869.24     13.49 o
   3   2  -2     1926.12     1887.85     29.94 o
   4   2  -2     3235.01     3342.97     49.76 o
   5   2  -2      306.61      318.23      9.21 o
   6   2  -2    11767.86    12594.09    231.70 o
   7   2  -2      663.26      669.20     17.77 o
   8   2  -2      304.33      359.36      8.72 o
   9   2  -2      314.58      203.98      9.05 o
  10   2  -2       95.44       79.54      8.23 o
  11   2  -2     1886.91     1794.33     41.29 o
  12   2  -2      347.03      353.93     23.77 o
  13   2  -2      402.56      400.73     17.19 o
  14   2  -2       38.71       65.88      8.88 o
  15   2  -2      109.98      106.02     11.19 o
  16   2  -2      319.67      308.03     17.11 o
  17   2  -2       20.56       -2.47      6.58 o
  18   2  -2       69.66       86.36     11.76 o
  19   2  -2       55.18       64.98      9.71 o
  20   2  -2       32.70       83.73     13.16 o
   1   3  -2      740.09      719.05     12.34 o
   2   3  -2     2619.54     2611.91     38.08 o
   3   3  -2     2295.66     2206.82     35.04 o
   4   3  -2      220.65      238.04      6.17 o
   5   3  -2    14239.52    14440.23    206.78 o
   6   3  -2     2489.66     2493.14     45.81 o
   7   3  -2     8524.48     9186.72    175.94 o
   8   3  -2     2531.75     2653.12     56.10 o
   9   3  -2      150.64      197.49     10.45 o
  10   3  -2       48.59       51.00      7.40 o
  11   3  -2       27.86       40.14      9.13 o
  12   3  -2      123.86      125.76     12.83 o
  13   3  -2      162.23      132.26     10.53 o
  14   3  -2      249.79      202.34     13.08 o
  15   3  -2     1305.12     1307.89     39.40 o
  16   3  -2      127.78      118.11     13.08 o
  17   3  -2      820.65      915.46     31.26 o
  18   3  -2      125.06      142.38     13.65 o
  19   3  -2       20.25       37.67      9.87 o
  20   3  -2      147.80      117.54     16.20 o
   1   4  -2     4665.43     4666.89     70.57 o
   2   4  -2     1397.61     1494.60     26.65 o
   3   4  -2      583.22      619.69     10.03 o
   4   4  -2     3484.32     3534.61     54.53 o
   5   4  -2      376.80      390.45      9.05 o
   6   4  -2      426.31      372.52      7.73 o
   7   4  -2      157.31      194.28      6.42 o
   8   4  -2      724.07      726.78     20.07 o
   9   4  -2      144.39      143.04      4.77 o
  10   4  -2      919.85      887.91     27.31 o
  11   4  -2     1588.81     1375.09     57.41 o
  12   4  -2      185.99      205.63     18.10 o
  13   4  -2     1199.09     1093.46     49.35 o
  14   4  -2      121.51      149.95     17.52 o
  15   4  -2       94.11       81.59     10.86 o
  16   4  -2      258.00      215.58     16.04 o
  17   4  -2      200.83      168.04     22.29 o
  18   4  -2      193.80      237.21     17.68 o
  19   4  -2       42.74       36.27     10.03 o
  20   4  -2       46.61       31.26      9.95 o
   1   5  -2     1619.64     1635.25     27.80 o
   2   5  -2      774.52      778.68     14.39 o
   3   5  -2      227.74      210.56      5.84 o
   4   5  -2       72.80       63.99      3.21 o
   5   5  -2      135.38      116.88      4.94 o
   6   5  -2       61.79       56.92      4.36 o
   7   5  -2      607.10      585.88     12.50 o
   8   5  -2      541.03      584.48     13.90 o
   9   5  -2     1191.00     1125.95     57.74 o
  10   5  -2     1716.10     1580.06     63.83 o
  11   5  -2      690.68      747.01     37.59 o
  12   5  -2      808.09      847.36     23.36 o
  13   5  -2       10.19        8.23      1.65 o
  14   5  -2      106.82      167.30     19.33 o
  15   5  -2       91.11       32.90     11.52 o
  16   5  -2        0.08        4.85     13.90 o
  17   5  -2       74.79       90.64     11.43 o
  18   5  -2       20.73       13.08      8.31 o
  19   5  -2       73.91      112.60     12.17 o
   1   6  -2     1194.80     1364.48     25.42 o
   2   6  -2       73.42       70.16      4.36 o
   3   6  -2       90.90       97.88      5.10 o
   4   6  -2      243.46      209.74      6.66 o
   5   6  -2     1347.15     1328.70     27.14 o
   6   6  -2     5327.79     5173.73     90.81 o
   7   6  -2     3469.14     3260.55     58.97 o
   8   6  -2      622.87      577.57     19.33 o
   9   6  -2      171.09      190.33     15.79 o
  10   6  -2       43.71      104.21     15.79 o
  11   6  -2      102.50       89.57     12.50 o
  12   6  -2      112.10       68.19     14.72 o
  13   6  -2      220.78      160.72     19.66 o
  14   6  -2      700.46      824.16     44.50 o
  15   6  -2      225.99      350.72     30.10 o
  16   6  -2      397.94      276.70     23.85 o
  17   6  -2      244.42      311.08     28.29 o
  18   6  -2      171.94      299.07     21.80 o
   1   7  -2      296.63      261.64      9.29 o
   2   7  -2     1371.93     1301.72     26.90 o
   3   7  -2      448.73      488.91     12.67 o
   4   7  -2      403.82      371.45     11.02 o
   5   7  -2      765.47      759.60     15.79 o
   6   7  -2     2589.93     2470.27     54.20 o
   7   7  -2     4434.38     4507.65     88.59 o
   8   7  -2     2219.28     2266.53     49.19 o
   9   7  -2       52.56       53.46      5.02 o
  10   7  -2      280.66      257.04     20.23 o
  11   7  -2      432.15      408.79     26.65 o
  12   7  -2      155.41      132.92     16.53 o
  13   7  -2       96.04       65.88     13.00 o
  14   7  -2      252.27      263.54     22.37 o
  15   7  -2       99.21       44.25     13.00 o
  16   7  -2       60.78       94.51     19.49 o
  17   7  -2       74.19       64.98     20.32 o
  18   7  -2      276.92      401.88     39.07 o
   1   8  -2     1939.81     1958.25     43.18 o
   2   8  -2     1464.53     1392.20     34.22 o
   3   8  -2      523.93      557.09     21.63 o
   4   8  -2      170.18      161.38      8.72 o
   5   8  -2      954.11      898.19     20.65 o
   6   8  -2     6545.47     6666.85    135.80 o
   7   8  -2      975.75      938.17     26.32 o
   8   8  -2     1706.31     1791.94     38.82 o
   9   8  -2      211.62      199.87      9.71 o
  10   8  -2     1285.12     1368.75     33.97 o
  11   8  -2      116.50      115.07     17.19 o
  12   8  -2      471.89      497.87     35.86 o
  13   8  -2       48.78       30.35     12.34 o
  14   8  -2      318.43      198.31     25.00 o
  15   8  -2       56.39       69.17     19.08 o
  16   8  -2        7.09        4.85     11.43 o
  17   8  -2      175.34      283.44     27.06 o
   1   9  -2      420.94      344.31     12.75 o
   2   9  -2       43.67       50.17      6.50 o
   3   9  -2      706.86      669.20     19.33 o
   4   9  -2      246.82      177.83     12.26 o
   5   9  -2       89.13       99.61      6.33 o
   6   9  -2      288.62      298.08     11.84 o
   7   9  -2      173.69      184.82     10.94 o
   8   9  -2      147.92      142.38      8.88 o
   9   9  -2       17.71       20.56      4.94 o
  10   9  -2       35.22       20.56      8.31 o
  11   9  -2       30.66       52.64     14.97 o
  12   9  -2       53.44      112.60     21.30 o
  13   9  -2       34.85       62.68     15.46 o
  14   9  -2      117.09      100.18     20.65 o
  15   9  -2        0.57        7.40     12.34 o
   1  10  -2      156.50      143.04      9.62 o
   2  10  -2       70.36       67.28      7.98 o
   3  10  -2      422.54      506.84     16.78 o
   4  10  -2      101.93      110.22      8.39 o
   5  10  -2     1291.74     1279.02     28.71 o
   6  10  -2       48.57       62.68      7.24 o
   7  10  -2      754.71      778.68     24.02 o
   8  10  -2       16.48        4.85      4.94 o
   9  10  -2      284.65      375.89     21.14 o
  10  10  -2      540.83      491.46     24.18 o
  11  10  -2        9.11       22.95      9.87 o
  12  10  -2      267.69      210.56     25.00 o
  13  10  -2       25.37       22.13     11.60 o
  14  10  -2       16.01       35.20     18.01 o
   1  11  -2     1556.41     1461.53     46.06 o
   2  11  -2      101.06      128.97     13.00 o
   3  11  -2      183.92      195.10     16.04 o
   4  11  -2      132.65      135.55     10.69 o
   5  11  -2        5.51        9.05      5.68 o
   6  11  -2      127.46       78.06      9.62 o
   7  11  -2       84.51      109.56      8.39 o
   8  11  -2      129.26      150.69     13.41 o
   9  11  -2      290.97      446.79     25.50 o
  10  11  -2      170.20      195.84     17.68 o
  11  11  -2      971.67      997.06     48.94 o
  12  11  -2      142.35      217.31     25.33 o
   1  12  -2       86.09       79.04     11.76 o
   2  12  -2        6.23       -1.65      9.13 o
   3  12  -2       97.85      155.62     22.87 o
   4  12  -2       14.58       38.74     11.43 o
   5  12  -2      102.87       89.57      9.21 o
   6  12  -2        2.11       -4.11      4.11 o
   7  12  -2       77.32       27.23      8.97 o
   8  12  -2      188.90      198.31     18.59 o
   9  12  -2        8.68       20.56     10.69 o
  10  12  -2       36.06       13.08     10.61 o
   1  13  -2       37.91       64.98     11.52 o
   2  13  -2       63.75       39.48     11.52 o
   3  13  -2        9.46       -2.47      8.23 o
   4  13  -2      343.24      316.18     23.44 o
   5  13  -2       16.95       13.08      8.88 o
   6  13  -2       82.27       57.74     12.17 o
   7  13  -2      132.82      216.49     19.41 o
   2   1  -1     8289.55     8533.47    190.74 o
   3   1  -1     3206.25     3166.21     61.36 o
   4   1  -1     2706.96     2739.48     66.05 o
   5   1  -1      913.40      908.55     24.18 o
   6   1  -1     1747.44     1715.03     47.54 o
   7   1  -1      541.15      543.69     17.36 o
   8   1  -1     1397.08     1318.33     31.26 o
   9   1  -1      294.22      303.02     13.00 o
  10   1  -1      249.99      240.75     12.42 o
  11   1  -1      247.41      228.41     13.00 o
  12   1  -1      357.36      330.65     15.63 o
  13   1  -1      286.03      361.58     16.37 o
  14   1  -1     1567.84     1492.38     42.11 o
  15   1  -1      347.92      309.10     15.13 o
  16   1  -1      243.10      254.24     19.25 o
  17   1  -1       10.37       10.69      7.32 o
  18   1  -1      266.81      330.65     19.82 o
  19   1  -1       79.06       75.51     13.00 o
  20   1  -1       94.15       87.43     12.34 o
   1   2  -1     8360.06     8391.01    120.83 o
   2   2  -1     2427.29     2464.60     34.13 o
   3   2  -1     3602.10     3644.58     55.44 o
   4   2  -1     2931.06     3095.63     47.87 o
   5   2  -1     4272.13     4480.76     88.34 o
   6   2  -1     4439.83     4612.19     89.57 o
   7   2  -1     1056.39     1122.08     25.00 o
   8   2  -1      633.82      678.17     17.93 o
   9   2  -1     1065.15     1153.09     29.20 o
  10   2  -1      177.91      153.48      9.95 o
  11   2  -1     1274.08     1387.92     40.63 o
  12   2  -1       10.86       25.50      6.66 o
  13   2  -1      324.04      295.12     15.79 o
  14   2  -1      405.64      455.26     20.81 o
  15   2  -1      187.44      220.68     14.48 o
  16   2  -1       52.15       68.19     11.35 o
  17   2  -1      175.32      195.84     14.48 o
  18   2  -1       20.61       -8.23      7.40 o
  19   2  -1      168.34      182.43     15.46 o
  20   2  -1        8.65       -1.65      8.31 o
   1   3  -1     2533.72     2461.72     39.81 o
   2   3  -1     1300.34     1272.85     20.48 o
   3   3  -1      317.84      307.05      6.00 o
   4   3  -1      717.31      685.65     12.01 o
   5   3  -1      385.30      415.78      6.99 o
   6   3  -1     1003.16     1026.26     23.85 o
   7   3  -1     5388.70     5667.65    112.27 o
   8   3  -1     3509.37     3568.83     75.43 o
   9   3  -1      334.85      412.33     12.83 o
  10   3  -1      157.45      135.55      9.38 o
  11   3  -1       70.60       70.16     10.12 o
  12   3  -1      170.17      151.34     16.20 o
  13   3  -1      542.14      500.42     20.56 o
  14   3  -1      132.11      158.50     12.26 o
  15   3  -1      293.95      336.90     16.86 o
  16   3  -1       64.08       32.90      8.23 o
  17   3  -1      251.17      248.81     16.29 o
  18   3  -1       15.70       57.74     11.35 o
  19   3  -1     1103.27     1222.26     52.15 o
  20   3  -1       47.18       85.30     12.17 o
   1   4  -1     2556.11     2763.58     45.24 o
   2   4  -1     2015.13     1971.00     33.07 o
   3   4  -1      298.17      326.46      7.24 o
   4   4  -1     1393.53     1409.39     23.69 o
   5   4  -1     6374.10     6979.57    105.45 o
   6   4  -1      191.81      217.31      5.10 o
   7   4  -1      109.24      128.31      5.18 o
   8   4  -1      962.71      943.43     19.41 o
   9   4  -1       97.88       91.22      4.94 o
  10   4  -1      112.92      100.18     13.82 o
  11   4  -1       46.84       45.40      8.88 o
  12   4  -1      571.59      706.79     36.60 o
  14   4  -1      255.92      177.09     18.34 o
  15   4  -1      329.98      324.40     17.60 o
  16   4  -1       25.73       22.95      8.23 o
  17   4  -1      208.53      219.86     16.12 o
  18   4  -1       31.34       36.93      9.79 o
  19   4  -1      138.00      188.69     17.36 o
  20   4  -1      163.45      243.38     17.93 o
   1   5  -1      185.49      187.12      6.25 o
   2   5  -1     2149.37     2140.03     34.46 o
   3   5  -1       57.06       37.67      3.21 o
   4   5  -1      329.45      314.12      8.14 o
   5   5  -1       73.24       69.17      4.28 o
   6   5  -1      681.33      655.88     13.24 o
   7   5  -1      841.28      793.16     16.12 o
   8   5  -1     1216.73     1236.33     30.27 o
   9   5  -1      184.55      229.32      8.72 o
  10   5  -1       10.58       12.26      2.39 o
  11   5  -1       77.24       87.93      5.92 o
  12   5  -1      648.18      647.16     20.40 o
  13   5  -1      452.67      391.60     13.65 o
  14   5  -1       76.41       67.28      5.68 o
  15   5  -1       13.38       33.56     12.26 o
  16   5  -1      141.99       77.48     18.18 o
  17   5  -1       16.10       30.35     10.78 o
  18   5  -1      150.64      183.26     15.55 o
  19   5  -1       51.88       75.01     12.42 o
   1   6  -1      850.12      934.71     17.52 o
   2   6  -1     1208.25     1184.43     21.71 o
   3   6  -1       49.67       46.97      3.95 o
   4   6  -1      228.84      197.49      6.42 o
   5   6  -1     1117.19     1084.00     18.92 o
   6   6  -1      550.70      500.42     12.83 o
   7   6  -1      278.62      286.32      7.73 o
   8   6  -1      699.33      622.56     17.19 o
   9   6  -1      120.00      127.66     14.89 o
  10   6  -1       18.07       19.74      9.21 o
  11   6  -1      118.93       83.73     12.09 o
  12   6  -1        8.85      -12.21      8.14 o
  13   6  -1       70.89       89.00     14.07 o
  14   6  -1       27.16       20.56     12.26 o
  15   6  -1       83.84      124.45     19.16 o
  16   6  -1       61.09       22.95     11.52 o
  17   6  -1        5.90       -9.05      9.87 o
  18   6  -1       55.20       66.79     12.17 o
   1   7  -1      119.18      105.45      4.69 o
   2   7  -1      401.39      350.72     10.78 o
   3   7  -1     1226.99     1085.89     24.59 o
   4   7  -1      131.43      125.76      6.42 o
   5   7  -1       36.34       30.35      4.11 o
   6   7  -1      159.55      160.72      8.72 o
   7   7  -1       87.78       78.06      5.59 o
   8   7  -1     1374.86     1307.89     31.09 o
   9   7  -1     1627.61     1628.26     37.01 o
  10   7  -1      487.62      352.86     23.69 o
  11   7  -1       15.33       23.77     11.43 o
  12   7  -1      389.25      523.78     31.50 o
  13   7  -1      167.15      163.60     19.82 o
  14   7  -1       49.05       48.53     13.98 o
  15   7  -1      165.38      204.81     22.95 o
  16   7  -1      155.27      142.38     19.82 o
  17   7  -1       20.91       36.93     15.71 o
  18   7  -1       71.07      143.69     24.10 o
   1   8  -1       46.65       60.87      5.84 o
   2   8  -1      333.42      298.08     11.84 o
   3   8  -1      379.65      384.86     12.34 o
   4   8  -1     1092.70     1118.30     26.81 o
   5   8  -1     1496.19     1387.92     40.63 o
   6   8  -1     2612.84     2606.07     55.60 o
   7   8  -1     3076.90     3006.88     62.92 o
   8   8  -1     1388.46     1428.80     34.71 o
   9   8  -1      558.79      565.24     17.77 o
  10   8  -1       34.58        3.29      6.50 o
  11   8  -1       19.19       -8.23      9.05 o
  12   8  -1      128.68      140.98     18.42 o
  14   8  -1       44.22       85.30     17.52 o
  15   8  -1       12.75       29.69     17.19 o
  16   8  -1       57.30       89.57     16.29 o
  17   8  -1       90.93       55.19     17.93 o
   1   9  -1      224.11      196.66      9.62 o
   2   9  -1      638.24      696.18     21.22 o
   3   9  -1      131.63      103.06      7.57 o
   4   9  -1      822.08      786.74     20.89 o
   5   9  -1       16.99       22.13      4.85 o
   6   9  -1      341.66      359.36     13.08 o
   7   9  -1      446.13      426.39     15.38 o
   8   9  -1      719.82      706.79     21.39 o
   9   9  -1      116.82      115.07     10.45 o
  10   9  -1      187.42      207.27     15.71 o
  11   9  -1       38.37       13.08     10.61 o
  13   9  -1      165.65      189.51     23.69 o
  14   9  -1      157.95      134.89     20.65 o
  15   9  -1       30.97       46.23     16.37 o
  16   9  -1        2.86      100.18     22.95 o
   1  10  -1      528.09      462.67     17.27 o
   2  10  -1      178.04      156.36      9.29 o
   3  10  -1      296.59      289.20     12.67 o
   4  10  -1      364.14      361.58     15.30 o
   5  10  -1      281.56      196.66      9.62 o
   6  10  -1       17.94        9.95      4.85 o
   7  10  -1      106.82      119.43      8.14 o
   8  10  -1      424.97      438.32     16.78 o
   9  10  -1       80.70       79.04     10.69 o
  10  10  -1       83.62       36.27     12.42 o
  11  10  -1      151.16      189.51     15.79 o
  12  10  -1      176.39      158.50     23.11 o
  13  10  -1      365.81      397.28     34.30 o
   1  11  -1      279.16      266.33     16.86 o
   2  11  -1      130.94      152.08     14.89 o
   3  11  -1      705.32      723.65     23.11 o
   4  11  -1        3.94       27.23      8.39 o
   5  11  -1       72.39      103.64     13.98 o
   6  11  -1       57.39       57.74      6.58 o
   7  11  -1       41.26       50.17      5.68 o
   8  11  -1       45.89       39.48      9.71 o
   9  11  -1      155.26      201.52     18.75 o
  10  11  -1      191.90      256.13     20.23 o
  11  11  -1       88.97      112.03     13.32 o
  12  11  -1      119.71      126.42     23.20 o
  13  11  -1      285.96      383.71     33.72 o
   1  12  -1       45.20        5.84      8.31 o
   2  12  -1      149.73      159.24     14.48 o
   3  12  -1       71.59      107.17     14.23 o
   4  12  -1        3.82        3.29      9.05 o
   5  12  -1        1.68        1.65      7.48 o
   6  12  -1       35.49       31.91     10.69 o
   7  12  -1      104.12      134.89     21.30 o
   8  12  -1       64.75       57.74     11.35 o
   9  12  -1      176.96      217.31     17.77 o
  10  12  -1       56.99       76.49     14.07 o
   1  13  -1        7.58        0.00      8.23 o
   2  13  -1      165.52      147.89     15.38 o
   3  13  -1       67.47       85.30     12.17 o
   4  13  -1       32.40       49.35      9.71 o
   5  13  -1       22.65       41.29      9.95 o
   6  13  -1       56.54      131.60     15.79 o
   7  13  -1       21.85       19.00     10.78 o
   1  14  -1      103.00      128.97     14.97 o
   4   0   0       57.88       75.51      7.48 o
   8   0   0     2512.45     2556.55     95.74 o
  12   0   0     7377.93     7027.52    235.65 o
  14   0   0        0.21      -13.57      9.05 o
  16   0   0       38.37       22.95     11.52 o
  20   0   0      381.99      277.68     31.50 o
   2   1   0     2217.41     1428.80     28.21 o
   3   1   0      667.94      672.16     14.89 o
   4   1   0    22124.25    21360.17    477.80 o
   5   1   0      163.28      149.95      6.33 o
   6   1   0     5187.37     4884.94    116.22 o
   7   1   0      745.24      801.30     24.35 o
   8   1   0        2.90        2.47      3.37 o
   9   1   0       63.03       66.79      6.58 o
  10   1   0      482.80      454.03     17.11 o
  11   1   0        5.33       18.01      5.84 o
  12   1   0      275.34      280.56     14.39 o
  13   1   0       47.53       70.16     10.12 o
  14   1   0     4074.29     4152.90    103.47 o
  16   1   0      144.11      161.38     12.42 o
  17   1   0       23.88       30.35     10.78 o
  18   1   0       44.79       56.01      9.05 o
  19   1   0        2.98       -3.29      7.32 o
  20   1   0        4.98        2.47      8.23 o
   0   2   0    15681.22    14954.80    336.66 o
   1   2   0     1707.89     1779.77     31.42 o
   2   2   0     1714.54     1770.14     24.10 o
   3   2   0     5460.02     5352.63     71.31 o
   4   2   0      493.33      522.46     10.53 o
   5   2   0     9904.50     9508.32    156.61 o
   6   2   0     1900.31     1870.49     32.24 o
   7   2   0     3345.77     3290.08     55.93 o
   8   2   0       11.61       18.01      2.47 o
   9   2   0       94.42       87.43      5.92 o
  10   2   0       38.85       22.95      4.94 o
  12   2   0      301.88      298.08     14.89 o
  13   2   0      817.02      822.52     27.97 o
  14   2   0       61.44       56.92      4.77 o
  15   2   0     1360.03     1353.95     44.33 o
  16   2   0       15.00       42.03      8.88 o
  18   2   0       98.28      129.63     13.74 o
  19   2   0      210.43      219.86     17.85 o
  20   2   0      447.58      523.78     28.87 o
   0   3   0     3120.16     2860.89     70.57 o
   1   3   0    15327.18    14337.00    226.69 o
   2   3   0      541.32      473.85      8.72 o
   3   3   0        2.23       12.26      1.65 o
   4   3   0     4647.06     4900.98     68.27 o
   5   3   0       28.13       42.77      1.48 o
   6   3   0     6296.62     6592.16    130.37 o
   7   3   0     3402.18     3483.70     71.07 o
   8   3   0      214.90      207.27      8.23 o
   9   3   0      243.53      183.26      8.55 o
  10   3   0      647.26      599.86     16.86 o
  11   3   0     2622.48     2772.63     66.46 o
  12   3   0      405.77      427.55     13.08 o
  13   3   0      322.60      313.13     11.19 o
  14   3   0      156.59      131.60      5.92 o
  15   3   0       16.76       20.56      7.24 o
  16   3   0      175.01      137.61     12.09 o
  17   3   0        1.24        3.29      7.32 o
  18   3   0        9.18        9.95      7.40 o
  19   3   0      194.94      172.56     15.05 o
  20   3   0       10.51       -0.82      9.13 o
   0   4   0     1157.72     1039.17     29.61 o
   1   4   0      187.68      234.58      6.17 o
   2   4   0     1616.20     1512.37     24.51 o
   3   4   0     2046.68     1953.24     32.98 o
   4   4   0     1892.87     1922.89     35.20 o
   5   4   0     3466.18     3419.62     46.97 o
   6   4   0     1560.46     1557.36     24.92 o
   7   4   0      488.36      471.30     11.19 o
   8   4   0      462.26      472.62     13.74 o
   9   4   0      238.08      195.84     10.45 o
  10   4   0     1550.45     1335.03     54.45 o
  11   4   0      266.06      257.94     19.33 o
  12   4   0       77.17       79.54     12.26 o
  13   4   0       21.83        6.50     11.43 o
  14   4   0        2.72        8.23      8.23 o
  15   4   0        0.49       16.37      9.71 o
  16   4   0      169.19      135.55     12.01 o
  17   4   0      522.66      597.07     26.65 o
  18   4   0      103.67      158.50     13.74 o
  19   4   0       57.24       97.30     14.15 o
  20   4   0       29.86       71.56     12.17 o
   0   5   0     4411.03     4542.36    112.11 o
   1   5   0     9821.10    10418.44    175.61 o
   2   5   0      729.10      745.45     14.07 o
   3   5   0      391.19      396.13      9.13 o
   4   5   0     1918.62     1858.07     32.16 o
   5   5   0     1473.86     1390.06     27.80 o
   6   5   0     2412.73     2456.04     39.81 o
   7   5   0      212.79      197.49      4.85 o
   8   5   0       54.84       39.48      3.95 o
   9   5   0        3.39        6.50      3.21 o
  10   5   0      260.67      243.38      9.87 o
  11   5   0      209.00      213.11     10.03 o
  12   5   0        0.30        4.85      4.03 o
  13   5   0     1179.51     1020.75     31.17 o
  14   5   0     1982.25     1831.01     53.96 o
  15   5   0      386.21      409.94     27.88 o
  16   5   0      700.06      691.66     40.71 o
  17   5   0      127.50      123.21     11.43 o
  18   5   0      165.06      182.43     16.29 o
  19   5   0        0.65        0.82      7.48 o
   0   6   0     3409.51     4298.32    105.28 o
   1   6   0       86.02      129.63      5.84 o
   2   6   0       89.49       71.56      3.87 o
   3   6   0      723.92      688.61     13.57 o
   4   6   0       48.18       51.00      3.29 o
   5   6   0       53.35       62.68      5.02 o
   6   6   0      608.58      632.60     14.39 o
   7   6   0       84.07      103.64      5.84 o
   8   6   0      532.06      609.73     17.03 o
   9   6   0      860.77      869.24     40.55 o
  10   6   0      929.92      966.54     28.54 o
  11   6   0      357.72      352.86     13.98 o
  12   6   0      124.37      158.50      7.98 o
  13   6   0       36.08       36.27      4.11 o
  14   6   0      451.96      433.55     28.62 o
  15   6   0      109.66       49.35     15.71 o
  16   6   0       37.58       53.46     14.64 o
  17   6   0       50.85       99.61     17.19 o
  18   6   0       77.64       57.74     10.94 o
   0   7   0      694.30      644.20     23.28 o
   1   7   0     1132.82     1070.84     24.43 o
   2   7   0      974.02      875.98     16.94 o
   3   7   0       23.28       13.08      2.47 o
   4   7   0      293.46      327.53     11.43 o
   5   7   0      652.35      670.68     17.85 o
   6   7   0      755.73      781.89     27.31 o
   7   7   0      362.77      327.53     11.43 o
   8   7   0     1733.28     1808.97     39.07 o
   9   7   0      101.63      116.88     11.76 o
  10   7   0      770.96      739.20     40.55 o
  11   7   0      169.06      137.61     16.12 o
  12   7   0        0.73      -13.90     13.08 o
  13   7   0        2.94      -13.45      8.97 o
  14   7   0      452.34      398.43     30.93 o
  15   7   0      108.90       74.03     14.81 o
  16   7   0      221.05      192.72     22.29 o
  17   7   0      122.34      164.34     21.30 o
  18   7   0      244.23      325.39     33.15 o
   0   8   0      522.08      580.37     33.15 o
   1   8   0      106.46       97.88      6.83 o
   2   8   0      460.50      404.19     13.82 o
   3   8   0      645.57      594.27     16.78 o
   4   8   0     2214.74     2182.64     48.20 o
   5   8   0     4438.11     4484.54     92.20 o
   6   8   0     3695.11     3651.49     93.60 o
   7   8   0       74.43       92.86      7.16 o
   8   8   0        5.96        2.47      3.37 o
   9   8   0       20.99        8.23      2.47 o
  10   8   0        0.01       13.90      7.48 o
  11   8   0      141.48      139.58     16.94 o
  12   8   0      169.65      202.34     20.40 o
  13   8   0       25.57       62.68     17.27 o
  14   8   0      521.34      559.81     36.68 o
  15   8   0        0.41        7.40     16.37 o
  16   8   0      132.70      152.82     22.70 o
  17   8   0      190.85      286.32     29.12 o
   0   9   0     2197.71     2365.89     89.24 o
   1   9   0      851.89      903.37     31.01 o
   2   9   0      811.35      726.78     20.07 o
   3   9   0      327.01      296.11     11.84 o
   4   9   0      195.75      152.82      9.21 o
   5   9   0      262.40      249.72     10.86 o
   6   9   0      455.83      462.67     20.97 o
   7   9   0        0.09       -6.17      4.11 o
   8   9   0       30.41       18.01      4.85 o
   9   9   0      298.35      262.55     11.19 o
  10   9   0      665.58      657.36     26.49 o
  11   9   0        0.40       17.27     10.78 o
  12   9   0      210.12       95.66     21.30 o
  13   9   0       95.13      153.48     19.16 o
  14   9   0      299.57      364.87     31.75 o
  15   9   0       21.76       74.03     18.75 o
  16   9   0       16.54       22.13     18.10 o
   0  10   0     1087.10      962.92     33.81 o
   1  10   0     2085.11     2009.41     48.86 o
   2  10   0      790.26      731.38     23.28 o
   3  10   0      417.66      434.70     15.55 o
   4  10   0       83.32       68.19      7.57 o
   5  10   0        9.29       15.63      5.02 o
   6  10   0      174.98      152.08     13.41 o
   7  10   0        7.56        4.85      3.29 o
   8  10   0        3.67       13.08      4.11 o
   9  10   0      343.73      347.51     21.39 o
  10  10   0       37.79       -8.23     10.69 o
  11  10   0      548.75      530.36     27.72 o
  12  10   0       14.02       28.79     13.82 o
  13  10   0      136.72      130.95     22.95 o
  14  10   0       74.69       36.27     17.93 o
   0  11   0      318.39      348.58     32.16 o
   1  11   0      176.09      185.56     14.81 o
   2  11   0      180.96      149.95      9.87 o
   3  11   0      289.29      247.91     11.76 o
   4  11   0        4.68        4.85      7.32 o
   5  11   0      688.68      753.26     29.94 o
   6  11   0       84.88      121.90     11.43 o
   7  11   0      757.90      764.37     25.33 o
   8  11   0       24.21       29.69     10.03 o
   9  11   0      143.63      142.38     16.45 o
  10  11   0        0.92        5.84      7.48 o
  11  11   0       34.72       27.88      9.95 o
  12  11   0      164.21      214.76     21.06 o
  13  11   0      283.48      409.94     38.33 o
   0  12   0        5.60        7.40     15.63 o
   1  12   0       16.12       12.26      7.40 o
   2  12   0      203.04      184.82     15.63 o
   3  12   0       19.46        3.29      9.05 o
   4  12   0       92.15      106.02     13.00 o
   5  12   0       58.94       34.55      9.13 o
   6  12   0       49.91       77.48     14.15 o
   7  12   0       39.49       94.51     13.98 o
   8  12   0        0.02        9.05      8.97 o
   9  12   0      168.55      215.58     18.51 o
  10  12   0        0.04       24.59     11.35 o
   0  13   0      820.29      913.74     57.25 o
   1  13   0        0.03        4.11      8.31 o
   2  13   0      237.38      189.51     18.92 o
   3  13   0        1.40      -12.34      8.23 o
   4  13   0       12.41       -4.11      9.95 o
   5  13   0       84.23      103.06     12.26 o
   6  13   0        0.53      -14.81     11.43 o
   7  13   0        0.07       -6.50     11.43 o
   0  14   0       22.58       60.87     20.56 o
   1  14   0      302.21      239.85     21.30 o
   4   0   1     9655.57     9225.21    209.33 o
   6   0   1     4437.37     4268.30    104.95 o
   8   0   1     2530.40     2405.13     61.85 o
  10   0   1      140.01      132.26      9.21 o
  12   0   1     7615.65     7226.08    170.67 o
  14   0   1     2391.39     2182.64     58.97 o
  16   0   1       27.06       41.29      9.95 o
  18   0   1      569.07      549.03     26.90 o
  20   0   1      111.88       85.30     12.17 o
   2   1   1     8286.39     8528.21    158.91 o
   3   1   1     3206.18     3172.70     51.65 o
   4   1   1     2708.55     2644.24     64.90 o
   5   1   1      913.44      941.70     26.40 o
   6   1   1     1747.15     1806.50     48.78 o
   7   1   1      540.64      577.57     17.93 o
   8   1   1     1395.93     1356.09     52.81 o
   9   1   1      293.93      314.12     12.17 o
  10   1   1      249.67      218.13     11.02 o
  11   1   1      247.52      274.80     13.32 o
  12   1   1      357.65      298.08     18.84 o
  13   1   1      285.79      304.09     16.04 o
  14   1   1     1567.77     1422.30     41.13 o
  15   1   1      348.00      285.33     15.46 o
  16   1   1      242.87      294.13     17.68 o
  17   1   1       10.35        0.00      8.23 o
  18   1   1      266.84      278.59     18.18 o
  19   1   1       79.10       32.90      9.21 o
  20   1   1       94.36      181.69     15.46 o
   1   2   1     8361.83     8182.17    119.35 o
   2   2   1     2427.03     2473.15     34.22 o
   3   2   1     3601.49     3686.28     55.68 o
   4   2   1     2931.07     3070.14     54.04 o
   5   2   1     4271.84     4404.26     72.30 o
   6   2   1     4440.17     4581.10     77.65 o
   7   2   1     1057.66     1125.95     21.14 o
   8   2   1      633.96      641.32     14.56 o
   9   2   1     1065.97     1053.98     20.48 o
  10   2   1      177.99      158.50      5.76 o
  11   2   1     1273.99     1270.79     34.79 o
  12   2   1       10.90        9.05      3.29 o
  13   2   1      324.05      364.87     12.09 o
  14   2   1      405.60      432.32     16.70 o
  15   2   1      187.40      211.39     10.03 o
  16   2   1       52.22       59.96      8.88 o
  17   2   1      175.27      149.95     12.67 o
  18   2   1       20.58       45.40     10.03 o
  19   2   1      168.35      238.94     16.86 o
  20   2   1        8.64        9.95      7.40 o
   1   3   1     2533.61     2458.84     42.69 o
   2   3   1     1300.40     1240.36     20.23 o
   3   3   1      316.98      287.31      5.84 o
   4   3   1      717.38      626.84     11.52 o
   5   3   1      385.52      424.01      9.46 o
   6   3   1     1003.18     1082.11     24.51 o
   7   3   1     5388.77     5732.63     95.58 o
   8   3   1     3510.01     3637.67     65.72 o
   9   3   1      335.12      389.30     10.20 o
  10   3   1      157.45      143.69      6.91 o
  11   3   1       70.49       97.88      5.10 o
  12   3   1      170.26      158.50      7.24 o
  13   3   1      542.19      514.65     18.18 o
  14   3   1      132.02      117.54      6.83 o
  15   3   1      294.24      361.58     19.66 o
  16   3   1       64.03       70.16     10.12 o
  17   3   1      251.31      236.31     14.97 o
  18   3   1       15.72       40.14      9.79 o
  19   3   1     1103.10     1402.89     55.85 o
  20   3   1       47.13       40.14      9.79 o
   1   4   1     2555.45     2670.88     47.46 o
   2   4   1     2015.56     1976.10     35.70 o
   3   4   1      298.55      318.23      7.16 o
   4   4   1     1393.79     1424.52     23.85 o
   5   4   1     6373.90     6756.17    103.72 o
   6   4   1      191.77      219.04      5.10 o
   7   4   1      109.45      127.65      5.18 o
   8   4   1      963.24      939.98     19.33 o
   9   4   1       97.89       92.29      8.23 o
  10   4   1      112.84       94.51     12.26 o
  11   4   1       46.89       13.08     12.26 o
  12   4   1      571.64      711.40     35.20 o
  14   4   1      255.66      266.33     23.44 o
  15   4   1      330.20      358.29     30.43 o
  16   4   1       25.69       42.03     10.03 o
  17   4   1      208.41      271.02     17.03 o
  18   4   1       31.41       -9.05      8.31 o
  19   4   1      137.99      179.39     16.86 o
  20   4   1      163.44      182.43     17.03 o
   1   5   1      185.44      198.31      6.50 o
   2   5   1     2150.53     2382.67     44.83 o
   3   5   1       57.13       51.82      3.29 o
   4   5   1      329.65      332.71      8.39 o
   5   5   1       73.24       73.04      3.45 o
   6   5   1      681.12      676.60     11.93 o
   7   5   1      841.04      794.80     12.91 o
   8   5   1     1215.96     1218.23     28.05 o
   9   5   1      184.37      215.58     10.12 o
  10   5   1       10.63        5.84      4.11 o
  11   5   1       77.33       99.61      7.40 o
  12   5   1      648.58      599.86     21.06 o
  13   5   1      452.51      359.36     15.22 o
  14   5   1       76.38       63.09     14.15 o
  15   5   1       13.36        1.65      3.29 o
  16   5   1      141.95      123.21     20.40 o
  17   5   1       16.13       14.81      7.48 o
  18   5   1      150.72      156.36     15.79 o
  19   5   1       51.92       61.77     12.17 o
   1   6   1      850.65      920.73     19.16 o
   2   6   1     1207.75     1274.90     26.65 o
   3   6   1       49.76       42.77      3.37 o
   4   6   1      228.78      210.56      5.84 o
   5   6   1     1117.53     1108.67     20.97 o
   6   6   1      550.66      494.01     15.30 o
   7   6   1      278.36      276.70      8.55 o
   8   6   1      698.83      678.17     17.93 o
   9   6   1      120.18      120.66      7.57 o
  10   6   1       18.09       17.27      4.03 o
  11   6   1      118.88      117.54      8.06 o
  12   6   1        8.87        0.00      8.23 o
  13   6   1       70.89      107.17      8.88 o
  14   6   1       27.03       18.01     11.43 o
  15   6   1       83.79       75.51     14.97 o
  16   6   1       61.12       33.56     17.27 o
  17   6   1        5.89       67.28     18.84 o
  18   6   1       55.28       52.64     14.15 o
   1   7   1      119.21      136.21      6.66 o
   2   7   1      401.32      334.77      9.46 o
   3   7   1     1226.17     1116.32     23.03 o
   4   7   1      131.33      134.89      6.00 o
   5   7   1       36.36       28.79      4.03 o
   6   7   1      159.67      177.83     10.69 o
   7   7   1       88.00      112.03      5.43 o
   8   7   1     1375.07     1301.72     28.95 o
   9   7   1     1628.36     1867.94     54.53 o
  10   7   1      487.68      480.10     30.19 o
  11   7   1       15.33       13.08     13.90 o
  12   7   1      389.07      392.75     15.87 o
  13   7   1      167.16      161.38     18.18 o
  14   7   1       49.04       53.46     13.82 o
  15   7   1      165.57      164.34     22.78 o
  16   7   1      155.41      108.41     17.93 o
  17   7   1       20.89       50.17     13.00 o
  18   7   1       71.10       67.28     16.45 o
   1   8   1       46.76       57.74      7.40 o
   2   8   1      333.44      296.11     12.83 o
   3   8   1      379.77      413.48     13.98 o
   4   8   1     1092.66     1035.47     25.83 o
   5   8   1     1496.45     1474.69     33.07 o
   6   8   1     2613.14     2606.07     70.24 o
   7   8   1     3076.14     3169.50     67.78 o
   8   8   1     1388.91     1390.06     32.08 o
   9   8   1      558.69      566.63     15.05 o
  10   8   1       34.49       14.81     10.61 o
  11   8   1       19.20        7.40      9.87 o
  12   8   1      128.77      112.03     18.84 o
  13   8   1       85.27      105.45     16.45 o
  14   8   1       44.15       34.55     13.82 o
  15   8   1       12.76        8.23     11.52 o
  16   8   1       57.27       19.00     17.27 o
  17   8   1       91.00       89.57     19.00 o
   1   9   1      224.16      156.36     12.91 o
   2   9   1      638.00      565.24     17.77 o
   3   9   1      131.53      123.21     11.43 o
   4   9   1      821.50      812.65     21.22 o
   5   9   1       17.00       12.26      4.85 o
   6   9   1      341.62      306.06     18.10 o
   7   9   1      446.14      379.18     20.07 o
   8   9   1      719.24      754.91     20.48 o
   9   9   1      116.92      108.41      6.58 o
  10   9   1      187.47      197.49     15.30 o
  11   9   1       38.31       56.01     17.19 o
  13   9   1      165.59      203.98     24.59 o
  14   9   1      157.85      184.82     24.18 o
  15   9   1       31.02       55.19     15.79 o
  16   9   1        2.85       18.01     11.43 o
   1  10   1      528.12      472.62     21.22 o
   2  10   1      177.68      141.64      9.54 o
   3  10   1      296.63      257.94     12.01 o
   4  10   1      364.12      343.24     12.75 o
   5  10   1      281.68      263.54     11.19 o
   6  10   1       17.95       25.50      8.97 o
   7  10   1      106.94      157.76     13.00 o
   8  10   1      424.72      415.78     14.07 o
   9  10   1       80.66       67.28      9.87 o
  10  10   1       83.57       79.04     10.69 o
  11  10   1      151.29      125.11     19.90 o
  12  10   1      176.55      127.65     21.39 o
  13  10   1      365.88      360.43     31.58 o
   1  11   1      279.04      231.95     11.35 o
   2  11   1      130.80      100.18      8.06 o
   3  11   1      705.38      661.80     22.13 o
   4  11   1        3.96        7.40      7.32 o
   5  11   1       72.38       43.51      9.87 o
   6  11   1       57.35       68.19     10.86 o
   7  11   1       41.35       44.25      9.95 o
   8  11   1       45.89        9.05     11.60 o
   9  11   1      155.38      184.00     15.55 o
  10  11   1      191.94      185.56     15.63 o
  11  11   1       88.96      106.02     14.15 o
  12  11   1      119.76       68.19     15.63 o
  13  11   1      285.75      414.63     35.04 o
   1  12   1       45.29       36.93      9.05 o
   2  12   1      149.79      134.89     13.98 o
   3  12   1       71.61       79.04     11.76 o
   4  12   1        3.83        9.05      8.31 o
   5  12   1        1.67       22.13      8.88 o
   6  12   1       35.47       58.23     10.53 o
   7  12   1      104.05      110.22     13.24 o
   8  12   1       64.69      110.79     13.24 o
   9  12   1      176.93      155.62     17.19 o
  10  12   1       56.94       52.64     10.86 o
   1  13   1        7.55        0.82      8.31 o
   2  13   1      165.43      145.75     15.96 o
   3  13   1       67.43       64.98     11.52 o
   4  13   1       32.42       23.77      8.97 o
   5  13   1       22.66       49.35     10.86 o
   6  13   1       56.59       37.67     13.00 o
   7  13   1       21.88       46.23     13.24 o
   1  14   1      103.00       96.23     14.64 o
   0   0   2      159.90      107.75     10.12 o
   2   0   2     7199.76     7153.12    130.95 o
   4   0   2    35263.11    33753.56    748.25 o
   6   0   2     4719.24     4215.99    104.30 o
   8   0   2     2705.45     2475.95     62.76 o
  10   0   2     1034.29     1007.92     30.93 o
  12   0   2     1686.38     1762.91     48.20 o
  16   0   2      252.17      221.59     13.65 o
  18   0   2      304.38      271.02     17.03 o
  20   0   2       89.21       87.93     12.91 o
   0   1   2    27948.90    23410.71    526.58 o
   1   1   2     1097.27     1068.95     16.86 o
   2   1   2    30317.54    29561.35    404.35 o
   3   1   2     1064.86     1072.73     16.94 o
   4   1   2      306.06      293.15      7.90 o
   5   1   2     2572.83     2682.73     53.46 o
   6   1   2     1178.71     1283.13     34.96 o
   7   1   2     2269.23     2220.31     56.75 o
   8   1   2     2304.80     2368.69     86.53 o
   9   1   2       86.94      142.38     10.94 o
  10   1   2     1802.81     1746.04     45.57 o
  11   1   2       40.72       51.00      8.23 o
  12   1   2     3357.63     3286.79     85.46 o
  13   1   2      802.62      830.74     29.78 o
  14   1   2      383.66      428.78     20.15 o
  15   1   2      503.11      508.15     21.96 o
  16   1   2       23.77       36.93      8.39 o
  17   1   2      104.10      116.88     12.42 o
  18   1   2       33.42       11.43      7.40 o
  19   1   2       14.78       15.63      7.48 o
  20   1   2      616.75      625.44     32.98 o
   0   2   2     2227.01     2171.94     29.45 o
   1   2   2    12296.18    12267.88    158.83 o
   2   2   2      864.62      854.10     13.41 o
   3   2   2     1925.85     1892.86     24.92 o
   4   2   2     3233.36     3280.21     49.27 o
   5   2   2      306.70      334.77      8.39 o
   6   2   2    11766.96    12742.55    207.19 o
   7   2   2      663.08      670.68     14.89 o
   8   2   2      304.50      356.15      8.64 o
   9   2   2      314.28      251.53      8.23 o
  10   2   2       95.38       95.66      5.02 o
  11   2   2     1886.26     1910.38     50.17 o
  12   2   2      347.08      372.52     12.17 o
  13   2   2      402.24      331.64     11.52 o
  14   2   2       38.73       43.51      5.68 o
  15   2   2      109.98      104.21      7.65 o
  16   2   2      319.68      293.15     16.70 o
  17   2   2       20.51       41.29      9.21 o
  18   2   2       69.63       92.29     11.60 o
  19   2   2       55.21       38.74      8.97 o
  20   2   2       32.72       59.96     10.69 o
   0   3   2     7049.66     7309.24    107.91 o
   1   3   2      740.35      729.90     12.42 o
   2   3   2     2619.38     2647.20     41.29 o
   3   3   2     2296.87     2185.35     32.16 o
   4   3   2      221.01      256.13      6.42 o
   5   3   2    14241.92    14419.59    206.62 o
   6   3   2     2490.19     2464.60     42.69 o
   7   3   2     8525.61     9126.35    153.40 o
   8   3   2     2531.50     2650.16     47.21 o
   9   3   2      150.46      149.95      5.59 o
  10   3   2       48.57       51.82      4.11 o
  11   3   2       27.86       35.20      4.77 o
  12   3   2      123.81       97.88      6.83 o
  13   3   2      162.18      168.78      8.97 o
  14   3   2      249.89      283.44      9.62 o
  15   3   2     1304.98     1368.75     40.30 o
  16   3   2      127.91      149.95     12.67 o
  17   3   2      820.77      957.58     35.53 o
  18   3   2      125.09      136.21     14.72 o
  19   3   2       20.28       25.50      8.97 o
  20   3   2      147.82      137.61     14.81 o
   0   4   2      364.94      380.33      7.81 o
   1   4   2     4669.08     4717.97     82.75 o
   2   4   2     1397.45     1461.53     28.54 o
   3   4   2      584.29      609.73     11.35 o
   4   4   2     3486.56     3627.31     51.82 o
   5   4   2      376.98      368.16      8.80 o
   6   4   2      425.65      375.89     10.03 o
   7   4   2      156.99      198.31      6.50 o
   8   4   2      723.83      687.13     16.53 o
   9   4   2      143.84      118.11      9.95 o
  10   4   2      920.31      788.30     37.01 o
  11   4   2     1588.38     1546.01     60.87 o
  12   4   2      186.29      180.95      8.47 o
  13   4   2     1198.96     1106.78     30.52 o
  14   4   2      121.49      147.15     18.75 o
  15   4   2       93.95       94.51     13.98 o
  16   4   2      257.85      277.68     17.19 o
  17   4   2      200.81      172.56     14.31 o
  18   4   2      193.63      213.11     17.60 o
  19   4   2       42.64       33.56      9.95 o
  20   4   2       46.60       54.29     12.26 o
   0   5   2     1266.89     1192.32     21.80 o
   1   5   2     1621.19     1663.22     30.43 o
   2   5   2      775.50      815.94     18.01 o
   3   5   2      228.31      230.14      7.81 o
   4   5   2       72.81       62.68      2.30 o
   5   5   2      135.44      113.18      4.85 o
   6   5   2       61.87       52.64      3.29 o
   7   5   2      607.25      606.94     14.15 o
   8   5   2      541.31      619.69     18.59 o
   9   5   2     1190.67     1224.24     36.11 o
  10   5   2     1715.89     1738.89     47.87 o
  11   5   2      690.41      696.18     22.70 o
  12   5   2      807.52      924.18     27.88 o
  13   5   2       10.11       15.63      5.68 o
  14   5   2      106.70      115.07      9.21 o
  15   5   2       90.93      125.11     22.45 o
  16   5   2        0.08        4.85      9.79 o
  17   5   2       74.77       95.66     12.34 o
  18   5   2       20.72       -4.11      6.66 o
  19   5   2       73.92      113.18     14.64 o
   0   6   2      484.42      497.87     11.52 o
   1   6   2     1194.98     1198.25     23.85 o
   2   6   2       73.57       64.98      5.10 o
   3   6   2       90.79      105.45      4.69 o
   4   6   2      242.65      226.69      6.91 o
   5   6   2     1347.11     1358.14     25.33 o
   6   6   2     5327.32     5314.96     91.96 o
   7   6   2     3469.33     3306.53     52.81 o
   8   6   2      622.01      621.17     17.19 o
   9   6   2      171.15      157.10      9.38 o
  10   6   2       43.69       31.91      4.85 o
  11   6   2      102.52       63.99      6.42 o
  12   6   2      112.08      149.95      9.87 o
  13   6   2      220.79      265.34     13.98 o
  14   6   2      700.54      748.57     26.65 o
  15   6   2      225.91      180.95     20.81 o
  16   6   2      398.00      384.86     32.65 o
  17   6   2      244.40      208.10     26.49 o
  18   6   2      172.03      224.96     17.19 o
   0   7   2     1023.32      991.63     21.71 o
   1   7   2      296.12      281.47      9.62 o
   2   7   2     1371.65     1390.06     32.08 o
   3   7   2      448.76      455.26     12.26 o
   4   7   2      403.87      376.96     11.10 o
   5   7   2      766.05      788.30     17.68 o
   6   7   2     2591.20     2496.02     65.88 o
   7   7   2     4434.60     4511.52    111.70 o
   8   7   2     2218.35     2188.07     45.65 o
   9   7   2       52.43       56.92      5.59 o
  10   7   2      280.24      268.14     12.17 o
  11   7   2      432.28      404.19     17.27 o
  12   7   2      155.46      172.56     10.53 o
  13   7   2       96.17       81.59     18.10 o
  14   7   2      252.45      235.41     21.96 o
  15   7   2       99.14      113.18     19.49 o
  16   7   2       60.77      121.90     18.34 o
  17   7   2       74.17      148.55     21.63 o
  18   7   2      276.95      260.74     30.60 o
   0   8   2     2098.60     2113.55     44.83 o
   1   8   2     1940.35     1863.01     42.11 o
   2   8   2     1464.84     1485.72     42.03 o
   3   8   2      524.03      532.99     14.56 o
   4   8   2      169.98      143.69      6.91 o
   5   8   2      954.20      891.36     23.94 o
   6   8   2     6546.04     7037.15    168.45 o
   7   8   2      975.77      945.24     33.48 o
   8   8   2     1706.43     1656.22     39.65 o
   9   8   2      211.56      216.49     16.04 o
  10   8   2     1285.62     1312.08     60.29 o
  11   8   2      116.36       92.86     17.11 o
  12   8   2      471.69      368.16     30.84 o
  13   8   2       48.76       63.09     14.56 o
  14   8   2      318.35      346.45     28.79 o
  15   8   2       56.43       83.16     17.27 o
  16   8   2        7.10        7.40     10.78 o
  17   8   2      175.38      206.45     25.58 o
   0   9   2       55.83       32.90      9.21 o
   1   9   2      420.93      374.74     14.39 o
   2   9   2       43.73       27.23      5.10 o
   3   9   2      706.81      675.12     17.85 o
   4   9   2      246.74      261.64     11.10 o
   5   9   2       88.78       82.17      6.74 o
   6   9   2      288.46      343.24     17.03 o
   7   9   2      173.37      122.56     13.32 o
   8   9   2      147.65      143.69      8.23 o
   9   9   2       17.66       16.37      8.14 o
  10   9   2       35.23       36.27      8.97 o
  11   9   2       30.61       48.53     14.81 o
  12   9   2       53.43       80.61     13.90 o
  13   9   2       34.84       79.54     16.37 o
  14   9   2      117.16       58.23     16.61 o
  15   9   2        0.57       -9.05     10.69 o
   0  10   2      507.41      447.94     21.88 o
   1  10   2      156.37      115.65     12.91 o
   2  10   2       70.44       63.09      7.32 o
   3  10   2      422.36      466.37     21.06 o
   4  10   2      101.84      100.18      7.48 o
   5  10   2     1291.73     1226.21     34.13 o
   6  10   2       48.62       51.82     14.07 o
   7  10   2      754.87      773.91     31.91 o
   8  10   2       16.47       22.95      9.05 o
   9  10   2      284.75      247.00     17.11 o
  10  10   2      540.74      621.17     28.62 o
  11  10   2        9.15        4.85      8.97 o
  12  10   2      267.57      241.66     26.73 o
  13  10   2       25.39       17.27     17.19 o
  14  10   2       16.02       74.03     16.29 o
   0  11   2      191.65      147.15     13.24 o
   1  11   2     1556.50     1402.89     38.66 o
   2  11   2      101.04       94.51      8.39 o
   3  11   2      183.74      171.00     14.97 o
   4  11   2      132.61      152.82     14.15 o
   5  11   2        5.50        0.82      7.48 o
   6  11   2      127.46      128.31     13.00 o
   7  11   2       84.48       96.23     12.91 o
   8  11   2      129.22      106.02     11.19 o
   9  11   2      290.98      364.87     32.90 o
  10  11   2      170.08      197.49     16.94 o
  11  11   2      972.04     1188.38     53.38 o
  12  11   2      142.40       90.64     17.44 o
   0  12   2      228.21      202.34     14.72 o
   1  12   2       86.12       77.48     11.60 o
   2  12   2        6.23        2.47      9.05 o
   3  12   2       97.73      127.66     13.00 o
   4  12   2       14.57       15.63      9.95 o
   5  12   2      102.84      149.95     14.72 o
   6  12   2        2.10        4.11      7.48 o
   7  12   2       77.51      109.56     22.21 o
   8  12   2      188.97      195.10     17.60 o
   9  12   2        8.69       21.30      9.79 o
  10  12   2       36.07       46.23     12.50 o
   0  13   2       20.29       56.92     13.00 o
   1  13   2       37.75       31.26      8.97 o
   2  13   2       63.81       46.23      9.71 o
   3  13   2        9.44       39.48     11.52 o
   4  13   2      343.34      340.03     24.35 o
   5  13   2       16.96        0.82      9.13 o
   6  13   2       82.15      109.56     13.82 o
   7  13   2      132.84      112.60     13.41 o
   2   0   3     6398.39     6256.58     77.15 o
   4   0   3      135.42      194.28      7.16 o
   6   0   3     2221.55     2009.41     51.41 o
   8   0   3     4552.44     4530.77    111.94 o
  10   0   3     1684.51     1514.59     42.44 o
  12   0   3     2519.98     2544.96     66.54 o
  14   0   3     3120.44     3060.59     79.37 o
  16   0   3        2.87       17.27      7.40 o
  18   0   3      182.02      210.56     14.15 o
  20   0   3       40.41       84.72     11.60 o
   1   1   3     3695.97     3841.08     42.69 o
   2   1   3    21752.41    21993.51    263.70 o
   3   1   3     2562.71     2647.20     41.29 o
   4   1   3      661.64      705.31     13.74 o
   5   1   3      189.24      204.81      6.58 o
   6   1   3      651.94      642.80     15.96 o
   7   1   3      807.58      767.58     22.21 o
   8   1   3      243.76      371.45     22.13 o
   9   1   3     1035.09     1053.98     29.78 o
  10   1   3      395.53      396.13     15.96 o
  11   1   3      363.69      262.55     13.00 o
  12   1   3      264.34      307.05     15.05 o
  13   1   3      482.45      447.94     19.41 o
  14   1   3      726.31      540.97     32.00 o
  15   1   3      234.35      269.13     15.05 o
  16   1   3       92.27       92.29     10.45 o
  17   1   3        2.26        6.50      8.97 o
  18   1   3      274.20      294.13     17.68 o
  19   1   3      126.57      143.69     13.74 o
  20   1   3       47.55       92.29     12.09 o
   1   2   3    15789.21    16061.83    210.81 o
   2   2   3      108.00       83.73      2.63 o
   3   2   3     7615.40     7681.59     90.48 o
   4   2   3     1926.63     2163.97     34.71 o
   5   2   3     1703.54     1758.05     31.26 o
   6   2   3     4759.38     4908.96     84.39 o
   7   2   3     1815.97     1905.37     35.04 o
   8   2   3      188.61      164.34      5.92 o
   9   2   3      427.75      425.24     11.84 o
  10   2   3      294.25      270.03      9.46 o
  11   2   3      419.36      449.18     15.79 o
  12   2   3      382.57      374.74     13.32 o
  13   2   3      722.11      644.20     18.92 o
  14   2   3      278.57      276.70     10.53 o
  15   2   3       69.85       57.74     10.94 o
  16   2   3       61.73       70.57      9.13 o
  17   2   3       91.03       91.22     12.58 o
  18   2   3      142.70      192.72     16.70 o
  19   2   3      302.30      360.43     25.09 o
  20   2   3       41.22       86.36     11.76 o
   1   3   3     3338.35     3326.35     46.31 o
   2   3   3     2555.63     2597.27     38.00 o
   3   3   3      474.55      509.47     10.36 o
   4   3   3     3687.49     3770.35     49.27 o
   5   3   3      827.39      899.92     13.74 o
   6   3   3     1339.30     1375.09     25.50 o
   7   3   3     4822.47     4805.08     83.49 o
   8   3   3      523.80      497.87     12.83 o
   9   3   3       15.82        6.50      3.21 o
  10   3   3      464.37      415.78     12.83 o
  11   3   3      202.71      161.38     14.56 o
  12   3   3       39.39       59.96      5.76 o
  13   3   3      675.61      675.12     22.37 o
  14   3   3      201.00      184.82      9.38 o
  15   3   3      489.63      475.09     22.54 o
  16   3   3       25.86       56.01     11.60 o
  17   3   3       23.18       24.59      8.23 o
  18   3   3      111.49      100.18     12.09 o
  19   3   3      420.82      356.15     22.70 o
  20   3   3      239.92      350.72     25.74 o
   1   4   3      229.98      227.59      6.09 o
   2   4   3     3787.76     4130.77     62.68 o
   3   4   3     1207.82     1226.21     22.13 o
   4   4   3      383.73      451.65      8.55 o
   5   4   3      358.28      391.60      7.98 o
   6   4   3     1352.43     1362.42     21.14 o
   7   4   3      265.36      278.59      8.64 o
   8   4   3     2745.38     2867.06     61.44 o
   9   4   3       20.46       14.81      2.39 o
  10   4   3      487.60      488.91     21.55 o
  11   4   3       12.00       14.81      4.19 o
  12   4   3       27.39       42.03      5.59 o
  13   4   3        0.51        0.00      8.23 o
  14   4   3      656.95      673.64     35.70 o
  15   4   3      207.19      176.35     19.82 o
  16   4   3      106.40      128.31     14.31 o
  17   4   3      367.71      375.89     19.99 o
  18   4   3       61.41       63.99     11.43 o
  19   4   3      255.18      295.12     22.70 o
   1   5   3      113.98      136.21      6.00 o
   2   5   3      681.36      684.09     14.97 o
   3   5   3     1666.25     1693.73     28.29 o
   4   5   3      970.44      899.92     15.46 o
   5   5   3      133.10      104.21      4.69 o
   6   5   3       24.56       27.23      3.29 o
   7   5   3      105.44      101.91      5.76 o
   8   5   3       84.35       74.03      4.94 o
   9   5   3      196.95      210.56     11.68 o
  10   5   3      127.90      159.24     10.86 o
  11   5   3      285.44      303.02     13.00 o
  12   5   3      435.97      455.26     18.34 o
  13   5   3      188.65      161.38     10.94 o
  14   5   3      125.84      143.04      9.62 o
  15   5   3        9.84        4.85      4.94 o
  16   5   3       16.17       -5.84      9.13 o
  17   5   3        9.97       31.26      9.95 o
  18   5   3      236.26      267.24     18.75 o
  19   5   3       20.89        5.84      9.13 o
   1   6   3       13.40       16.37      2.55 o
   2   6   3      412.38      372.52      9.95 o
   3   6   3      373.45      363.72     10.94 o
   4   6   3      286.45      279.57      7.65 o
   5   6   3     1175.72     1206.22     21.88 o
   6   6   3      543.17      506.84     12.91 o
   7   6   3     2384.88     2444.69     39.73 o
   8   6   3      164.80      140.98      8.88 o
   9   6   3      519.66      545.00     20.07 o
  10   6   3       86.98       96.23      8.97 o
  11   6   3      207.65      227.59     13.00 o
  12   6   3       88.01       95.66      8.97 o
  13   6   3        9.92       -0.82      5.84 o
  14   6   3       75.26       67.28      7.57 o
  15   6   3        5.81       -4.85     13.90 o
  17   6   3       19.50       50.17     13.00 o
  18   6   3       42.97       23.77      8.97 o
   1   7   3      211.94      221.59      8.55 o
   2   7   3     1110.02     1127.84     23.11 o
   3   7   3     1213.84     1198.25     29.78 o
   4   7   3      673.30      676.60     14.89 o
   5   7   3      737.35      729.90     17.03 o
   6   7   3      373.87      392.75     19.33 o
   7   7   3       65.70       74.03      8.88 o
   8   7   3      815.04      767.58     14.31 o
   9   7   3      744.69      663.28     19.16 o
  10   7   3       56.31       46.97      6.66 o
  11   7   3       59.29       42.03      5.59 o
  12   7   3       67.70      107.17      8.88 o
  13   7   3      402.72      343.24     18.10 o
  14   7   3       36.16       72.55     18.10 o
  15   7   3      170.19       83.73     16.29 o
  16   7   3      127.38      148.55     21.63 o
  17   7   3       10.10      -13.08     15.55 o
   1   8   3        2.23       14.81      4.19 o
   2   8   3      261.45      253.34     10.03 o
   3   8   3      876.55      862.49     30.35 o
   4   8   3     1408.97     1400.75     32.24 o
   5   8   3     1510.20     1485.72     35.37 o
   6   8   3      450.17      467.60     19.82 o
   7   8   3      782.32      815.94     29.53 o
   8   8   3      742.36      720.61     19.99 o
   9   8   3      430.56      414.63     21.06 o
  10   8   3      230.08      286.32     21.39 o
  11   8   3       55.98       69.17     15.71 o
  12   8   3      124.29      153.48     19.16 o
  13   8   3      161.02       75.51     15.46 o
  14   8   3       34.23       66.79     14.97 o
  15   8   3       42.54       21.30     13.24 o
  16   8   3        5.32      -13.08     10.61 o
   1   9   3        0.80       -4.11      5.76 o
   2   9   3      119.95      139.58     12.17 o
   3   9   3       18.88       33.56      5.02 o
   4   9   3       87.35       63.09      5.92 o
   5   9   3      466.35      427.55     13.08 o
   6   9   3      112.42      103.06     11.68 o
   7   9   3      413.86      434.70     21.55 o
   8   9   3      646.68      577.57     24.84 o
   9   9   3      305.70      287.31     18.51 o
  10   9   3      513.26      466.37     23.52 o
  12   9   3       21.56       27.88     13.00 o
  13   9   3       87.26       82.17     16.61 o
  14   9   3       62.86       38.74     13.24 o
  15   9   3       86.78       99.61     22.29 o
   1  10   3      992.37      964.73     32.08 o
   2  10   3      248.11      240.75     12.42 o
   3  10   3      462.98      418.17     15.22 o
   4  10   3      380.60      349.65     13.98 o
   5  10   3       77.89       75.01     10.94 o
   6  10   3       29.71       56.92      9.95 o
   7  10   3      177.20      140.98     14.31 o
   8  10   3      195.43      224.14     16.29 o
   9  10   3       62.50       80.61     12.34 o
  10  10   3       10.58       -3.29      6.50 o
  11  10   3       80.40       74.03     16.29 o
  12  10   3      327.47      491.46     41.95 o
  13  10   3      136.47      135.55     20.73 o
  14  10   3      267.24      349.65     33.23 o
   1  11   3       44.13       49.35      9.71 o
   2  11   3      280.56      326.46     18.67 o
   3  11   3      235.26      235.41     16.70 o
   4  11   3      136.49      104.21     12.91 o
   5  11   3       21.48       31.91      9.05 o
   6  11   3       75.73       56.92      9.05 o
   7  11   3      314.72      320.29     21.55 o
   8  11   3      166.55      252.43     17.36 o
   9  11   3      539.29      608.34     31.09 o
  10  11   3       28.22       29.69     10.03 o
  11  11   3       59.06       68.19     19.90 o
  12  11   3      234.60      199.13     29.94 o
   1  12   3      281.11      303.02     20.97 o
   2  12   3       64.91       52.64      9.95 o
   3  12   3      269.97      294.13     18.67 o
   4  12   3       41.75       48.53     10.78 o
   5  12   3      210.77      201.52     17.11 o
   6  12   3       57.41       34.55      9.13 o
   7  12   3      116.49      125.11     13.49 o
   8  12   3       76.99      103.64     14.56 o
   9  12   3       35.10       76.49     12.50 o
  10  12   3       60.98       52.64     11.68 o
   1  13   3        9.59       27.88     10.61 o
   2  13   3       26.94       22.95      9.05 o
   3  13   3        8.80       16.37     12.26 o
   4  13   3       44.55       34.55      9.13 o
   5  13   3       13.48        9.95      8.31 o
   6  13   3       93.90      145.75     15.96 o
   7  13   3       91.91       64.98     11.52 o
   2   0   4     2235.36     2228.45     29.78 o
   4   0   4      794.80      767.58     14.31 o
   6   0   4     1405.34     1454.95     39.40 o
   8   0   4     1677.81     1525.77     40.30 o
  10   0   4      787.15      778.68     24.02 o
  12   0   4    10243.09     9620.51    225.04 o
  14   0   4     2999.87     3280.21     85.38 o
  16   0   4      312.52      306.06     17.03 o
  18   0   4       73.04      109.56     11.43 o
  20   0   4      452.36      457.73     25.74 o
   0   1   4    13554.27    14097.65    156.61 o
   1   1   4    12408.48    12768.46    142.62 o
   2   1   4    12610.32    13219.61    151.67 o
   3   1   4     2342.89     2410.72     31.01 o
   4   1   4     1013.32      932.90     13.98 o
   5   1   4      203.32      203.16      5.76 o
   6   1   4      519.55      380.33     13.41 o
   7   1   4      307.56      379.18     13.41 o
   8   1   4      995.46      952.31     28.29 o
   9   1   4       25.80       19.00      3.29 o
  10   1   4     1072.36     1033.58     25.83 o
  11   1   4     1049.52      989.82     25.25 o
  12   1   4      481.84      465.13     13.57 o
  13   1   4      227.95      263.54     11.19 o
  14   1   4     1567.25     1573.23     36.44 o
  15   1   4      264.12      278.59     12.42 o
  16   1   4      469.97      414.63     21.06 o
  17   1   4       78.93       70.57      9.62 o
  18   1   4      265.90      297.09     17.77 o
  19   1   4       63.04       51.00      9.87 o
  20   1   4       34.03       13.08      9.71 o
   0   2   4    22694.26    22965.31    269.46 o
   1   2   4     1703.01     1801.65     21.88 o
   2   2   4      116.68      115.65      3.13 o
   3   2   4     4846.60     4933.14     56.42 o
   4   2   4      334.36      319.22      6.17 o
   5   2   4    12632.59    12671.40    187.21 o
   6   2   4     3725.87     3728.15     66.54 o
   7   2   4     4955.59     4820.95     83.65 o
   8   2   4      140.93      119.43      5.68 o
   9   2   4      865.05      847.36     20.07 o
  10   2   4      135.06      136.21      8.06 o
  11   2   4      374.99      350.72     16.12 o
  12   2   4      936.80      845.71     21.71 o
  13   2   4      766.76      736.07     21.80 o
  14   2   4       80.84       84.72      7.40 o
  15   2   4      971.59     1004.30     34.55 o
  16   2   4       14.41       24.59      8.23 o
  17   2   4      367.23      419.32     21.14 o
  18   2   4       77.20       57.74      9.13 o
  19   2   4       41.78       25.50      8.97 o
  20   2   4      122.13      136.21     14.72 o
   0   3   4     4703.79     4820.95     59.71 o
   1   3   4     8711.63     8433.13    115.89 o
   2   3   4      289.38      271.02      5.68 o
   3   3   4      167.63      172.56      3.78 o
   4   3   4      569.77      540.97      7.98 o
   5   3   4      221.24      222.41      5.10 o
   6   3   4      420.42      392.75      7.98 o
   7   3   4     1533.63     1575.54     29.61 o
   8   3   4      205.41      198.31      6.50 o
   9   3   4     1175.36     1085.89     24.59 o
  10   3   4       95.48       79.54      5.59 o
  11   3   4     2705.08     2629.51     67.61 o
  12   3   4      504.43      444.32     16.94 o
  13   3   4      576.65      660.32     23.61 o
  14   3   4      520.47      486.44     15.22 o
  15   3   4       69.25       19.74      8.14 o
  16   3   4        6.37        4.11      6.66 o
  17   3   4        0.26       13.08      7.48 o
  18   3   4      129.40       79.54     11.27 o
  19   3   4      107.42      172.56     15.05 o
  20   3   4        6.17        1.65      8.31 o
   0   4   4    14315.10    15678.86    229.81 o
   1   4   4     2840.55     3082.88     44.58 o
   2   4   4      814.56      872.61     15.22 o
   3   4   4      296.96      261.64      5.59 o
   4   4   4       24.92       22.95      2.47 o
   5   4   4     1831.02     1858.07     27.23 o
   6   4   4      207.97      187.12      4.69 o
   7   4   4      453.51      457.73      9.79 o
   8   4   4      759.52      714.44     15.30 o
   9   4   4      778.80      783.53     19.25 o
  10   4   4      561.71      513.33     15.63 o
  11   4   4      502.92      468.84     17.36 o
  12   4   4      305.04      286.32     13.57 o
  13   4   4      349.52      319.22     14.31 o
  14   4   4      731.11      612.61     35.53 o
  15   4   4      309.66      340.03     25.42 o
  16   4   4      112.39      128.31     13.00 o
  17   4   4      415.72      480.10     22.62 o
  18   4   4      266.80      400.73     33.31 o
  19   4   4      108.96      121.90     14.56 o
   0   5   4     1406.08     1548.31     27.06 o
   1   5   4     1508.78     1635.25     27.80 o
   2   5   4     2759.29     2775.67     42.28 o
   3   5   4      550.90      561.20     10.86 o
   4   5   4     1442.63     1450.60     24.02 o
   5   5   4     1225.04     1156.96     21.47 o
   6   5   4     3112.47     2988.05     47.05 o
   7   5   4      772.89      705.31     13.74 o
   8   5   4      346.43      336.90     12.67 o
   9   5   4        9.99       34.55      5.10 o
  10   5   4      123.71       94.51      7.24 o
  11   5   4      141.49      148.55      9.79 o
  12   5   4      223.72      150.69     11.27 o
  13   5   4     1387.01     1349.75     40.06 o
  14   5   4      790.57      794.80     29.12 o
  15   5   4      693.21      611.13     25.50 o
  16   5   4      633.26      618.29     27.06 o
  17   5   4      220.32      269.13     18.84 o
  18   5   4      302.96      310.09     20.23 o
  19   5   4      130.93      203.98     18.01 o
   0   6   4      583.17      491.46     11.43 o
   1   6   4      282.19      220.68      9.38 o
   2   6   4     1184.15     1143.30     21.30 o
   3   6   4      604.32      621.17     14.31 o
   4   6   4      218.59      233.68      7.90 o
   5   6   4      538.78      527.73     10.53 o
   6   6   4       65.08       74.03      5.92 o
   7   6   4      413.30      397.28      9.13 o
   8   6   4      584.30      621.17     14.31 o
   9   6   4      404.94      415.78     17.52 o
  10   6   4     1409.54     1297.52     37.18 o
  11   6   4      476.35      502.97     19.33 o
  12   6   4      846.85      822.52     27.97 o
  13   6   4       48.49       52.64      7.48 o
  14   6   4       24.74       38.74      6.42 o
  15   6   4       76.92       43.51      7.57 o
  16   6   4       63.67       77.48     14.64 o
  18   6   4        3.70        5.84      9.13 o
   0   7   4      288.82      186.38      7.07 o
   1   7   4      799.67      791.59     17.77 o
   2   7   4     1580.34     1689.04     32.98 o
   3   7   4      189.44      226.69      9.46 o
   4   7   4     2383.49     2209.53     48.53 o
   5   7   4     1728.86     1762.91     33.72 o
   6   7   4     1881.01     1925.44     37.75 o
   7   7   4      313.93      368.16     14.31 o
   8   7   4      397.09      367.01      9.87 o
   9   7   4       49.14       42.03      6.66 o
  10   7   4       57.29       46.97      6.66 o
  11   7   4      368.89      333.78     16.78 o
  12   7   4      101.27      147.15     10.45 o
  13   7   4       25.57        8.23      4.94 o
  14   7   4      401.92      271.92     25.58 o
  15   7   4       23.99       11.43     13.98 o
  16   7   4       65.05       62.68     15.46 o
  17   7   4       77.39      141.64     23.20 o
   0   8   4      130.25      113.18      7.32 o
   1   8   4      187.50      208.92      9.13 o
   2   8   4      288.00      253.34     10.03 o
   3   8   4      172.85      154.96      9.29 o
   4   8   4      291.72      264.44     10.28 o
   5   8   4     2046.84     2032.61     43.92 o
   6   8   4     1651.59     1612.14     48.36 o
   7   8   4      176.15      190.33     14.23 o
   8   8   4      349.50      308.03     11.10 o
   9   8   4      136.88      172.56     14.31 o
  10   8   4       70.51      130.95     11.84 o
  11   8   4       19.26        9.95      5.76 o
  12   8   4       62.97       97.30     20.40 o
  13   8   4      135.06      174.05     19.66 o
  14   8   4       99.01      125.76     18.67 o
  15   8   4       92.13      114.41     18.42 o
  16   8   4      163.68      110.79     22.37 o
   0   9   4      968.49      874.34     28.87 o
   1   9   4      330.26      320.29     17.44 o
   2   9   4      591.94      512.02     20.73 o
   3   9   4      162.03      165.82     12.58 o
   4   9   4      150.85      157.10      7.90 o
   5   9   4      128.68      113.18      6.74 o
   6   9   4      228.71      184.82     14.07 o
   7   9   4      265.18      256.13     14.72 o
   8   9   4       58.73       59.96      8.88 o
   9   9   4      267.47      244.29     16.12 o
  10   9   4      458.63      472.62     34.87 o
  11   9   4      127.65      191.89     23.03 o
  12   9   4      404.12      364.87     30.68 o
  13   9   4        8.26       70.57     14.97 o
  14   9   4      413.19      512.02     44.17 o
  15   9   4        5.91       18.01     11.43 o
   0  10   4     1617.70     1463.76     46.06 o
   1  10   4     1680.05     1863.01     54.45 o
   2  10   4      637.56      572.14     23.36 o
   3  10   4      310.76      298.08     12.91 o
   4  10   4       73.67       51.82      5.76 o
   5  10   4      560.95      525.10     23.69 o
   6  10   4      362.40      401.88     20.73 o
   7  10   4       37.78       41.29      9.21 o
   8  10   4       76.71       71.56      9.71 o
   9  10   4      383.10      356.15     25.99 o
  10  10   4      163.79      203.98     15.55 o
  11  10   4      494.69      500.42     39.81 o
  12  10   4       61.78       27.88     12.42 o
  13  10   4       51.14       73.04     15.71 o
  14  10   4       32.58       22.13     14.07 o
   0  11   4     1439.21     1289.30     47.38 o
   1  11   4      278.39      269.13     16.94 o
   2  11   4        0.12       -2.47      6.58 o
   3  11   4      414.70      480.10     32.65 o
   4  11   4      172.49      201.52     14.64 o
   5  11   4      877.53      879.44     32.33 o
   6  11   4      169.22      175.53     15.96 o
   7  11   4      443.12      373.67     22.21 o
   8  11   4       84.34      119.43     13.82 o
   9  11   4       58.53       79.04     12.26 o
  10  11   4       38.51       54.29     10.53 o
  11  11   4       18.88       27.23     13.16 o
  12  11   4       89.44       42.03     16.37 o
   0  12   4       80.53       82.17     11.43 o
   1  12   4      278.25      355.00     19.49 o
   2  12   4       57.58      128.97     13.00 o
   3  12   4       59.25       49.35     11.68 o
   4  12   4       71.30       79.04     11.76 o
   5  12   4       19.25        7.40      7.32 o
   6  12   4        3.50       19.74      8.14 o
   7  12   4        7.55       14.81      9.05 o
   8  12   4      244.84      259.75     20.32 o
   9  12   4      137.17      189.51     19.74 o
  10  12   4       73.79       59.06     13.24 o
   0  13   4      486.88      625.44     32.98 o
   1  13   4       29.31       28.79      9.87 o
   2  13   4      142.51      174.05     15.13 o
   3  13   4       96.44      148.55     21.63 o
   4  13   4        4.94      -13.08     10.61 o
   5  13   4      105.95       82.17     13.00 o
   6  13   4       42.59       62.68     17.27 o
   2   0   5     2222.54     2478.83     31.42 o
   4   0   5     2207.39     2174.66     34.79 o
   6   0   5     1328.93     1339.23     25.17 o
   8   0   5      612.43      570.75     15.05 o
  10   0   5      979.88      966.54     28.54 o
  12   0   5     2326.98     2214.96     59.39 o
  14   0   5      444.71      471.30     18.67 o
  16   0   5      177.57      191.07     14.31 o
  18   0   5       80.07       23.77      8.14 o
  20   0   5      105.32       98.46     12.50 o
   1   1   5     2903.29     2910.24     37.10 o
   2   1   5     5205.19     5543.12     68.35 o
   3   1   5     3208.06     3293.37     39.48 o
   4   1   5     1241.44     1226.21     18.10 o
   5   1   5     1002.89     1020.75     18.34 o
   6   1   5      711.50      729.90     15.46 o
   7   1   5      723.77      705.31     22.87 o
   8   1   5      497.45      475.09     13.74 o
   9   1   5       82.97       70.57      5.76 o
  10   1   5      779.30      709.83     18.34 o
  11   1   5       67.17       46.97      5.10 o
  12   1   5      183.72      160.72     10.94 o
  13   1   5      694.73      728.34     21.63 o
  14   1   5     1087.91     1125.95     28.87 o
  15   1   5      316.27      293.15     12.75 o
  16   1   5      147.74      153.48     12.83 o
  17   1   5       13.00       29.69      8.14 o
  18   1   5      101.05       89.00     11.35 o
  19   1   5      110.95      108.41     13.16 o
  20   1   5      146.22      247.00     18.01 o
   1   2   5      348.76      424.01      5.92 o
   2   2   5      685.36      737.64      9.38 o
   3   2   5      653.25      591.47      8.39 o
   4   2   5      810.65      857.39     13.41 o
   5   2   5     2450.06     2516.09     37.42 o
   6   2   5      150.49      105.45      5.92 o
   7   2   5     1239.88     1143.30     21.30 o
   8   2   5       24.04       25.50      3.21 o
   9   2   5     1648.31     1543.79     42.85 o
  10   2   5      137.01      186.38     10.94 o
  11   2   5      115.29      104.21      8.23 o
  12   2   5       29.02       26.32      4.11 o
  13   2   5       11.08        6.50      3.21 o
  14   2   5      447.86      472.62     19.99 o
  15   2   5      345.03      398.43     19.49 o
  16   2   5       81.23      115.65     10.45 o
  17   2   5      204.05      199.13     14.56 o
  18   2   5      177.12      199.13     16.20 o
  19   2   5      124.28      107.75     11.35 o
  20   2   5        9.54        4.85      8.23 o
   1   3   5     1540.37     1487.94     22.13 o
   2   3   5      704.75      753.26     12.58 o
   3   3   5      809.55      740.76     10.94 o
   4   3   5      230.66      245.19      4.52 o
   5   3   5     3042.29     3082.88     41.37 o
   6   3   5      264.07      226.69      6.09 o
   7   3   5     2834.21     2969.29     53.13 o
   8   3   5      509.40      495.32     14.07 o
   9   3   5      170.22      194.28      7.98 o
  10   3   5      446.41      425.24     13.00 o
  11   3   5       32.27       19.00      4.03 o
  12   3   5        1.19       -4.81      3.21 o
  13   3   5      476.71      490.22     20.32 o
  14   3   5      446.37      435.94     16.78 o
  15   3   5        7.70        6.50      7.32 o
  16   3   5      109.19      104.21     10.53 o
  17   3   5      175.72      187.12     15.71 o
  18   3   5        6.16       11.43      7.40 o
  19   3   5      721.72      775.47     38.33 o
   1   4   5     2094.04     2201.47     32.33 o
   2   4   5       37.71       29.69      2.47 o
   3   4   5       79.31       78.06      3.04 o
   4   4   5      932.42      980.85     14.39 o
   5   4   5     1851.18     1971.00     28.05 o
   6   4   5     4382.62     4392.83     60.87 o
   7   4   5      988.35     1050.27     18.59 o
   8   4   5      495.03      513.33     13.00 o
   9   4   5     1363.68     1270.79     28.62 o
  10   4   5      399.93      392.75     13.65 o
  11   4   5       79.93       79.04      6.66 o
  12   4   5       41.19       40.14      5.84 o
  13   4   5      778.22      708.35     27.47 o
  14   4   5      212.02      316.18     24.51 o
  15   4   5       98.47       75.51     16.45 o
  16   4   5       71.45       92.86     11.60 o
  17   4   5       99.28      123.21     13.41 o
  18   4   5       62.78       61.77     11.68 o
  19   4   5        9.21      -14.56      9.71 o
   1   5   5     1521.68     1619.05     25.42 o
   2   5   5      409.52      365.94      7.65 o
   3   5   5      183.42      188.69      5.51 o
   4   5   5      783.98      765.93     14.31 o
   5   5   5      277.81      297.09      6.91 o
   6   5   5       23.96       26.32      2.39 o
   7   5   5     1063.55     1162.80     23.44 o
   8   5   5     1620.54     1559.58     36.27 o
   9   5   5       39.65       31.26      4.85 o
  10   5   5      690.29      716.00     24.59 o
  11   5   5       35.75       22.13      5.68 o
  12   5   5       53.65       73.04     12.26 o
  13   5   5      486.15      443.17     20.56 o
  14   5   5      178.74      216.49     14.31 o
  15   5   5       15.03       31.26      6.74 o
  16   5   5      305.15      346.45     19.25 o
  17   5   5       91.94      120.66     13.24 o
  18   5   5      119.50      145.75     17.36 o
   1   6   5     1159.19     1125.95     23.11 o
   2   6   5     3607.68     3777.34     66.95 o
   3   6   5      247.07      257.04      8.31 o
   4   6   5     1249.11     1236.33     22.21 o
   5   6   5       40.94       36.27      1.73 o
   6   6   5       25.82       22.95      3.29 o
   7   6   5      213.69      183.26      5.43 o
   8   6   5      372.97      340.03      8.47 o
   9   6   5       31.60       40.14      6.58 o
  10   6   5        8.34       19.74      5.84 o
  11   6   5      235.07      223.23     12.83 o
  12   6   5       88.54      101.91     11.60 o
  13   6   5      142.08      195.84     13.65 o
  14   6   5       78.68      112.60      9.71 o
  15   6   5      209.47      195.84     12.83 o
  16   6   5        7.66       39.48     14.07 o
  17   6   5        3.87        1.65      9.95 o
  18   6   5       47.43       27.88      8.14 o
   1   7   5       73.65       89.00      5.92 o
   2   7   5       29.95       62.68      6.83 o
   3   7   5      111.85       86.36      5.84 o
   4   7   5      616.39      527.73     14.48 o
   5   7   5      212.37      180.13      5.43 o
   6   7   5      287.02      279.57      9.62 o
   7   7   5      531.98      509.47     12.91 o
   8   7   5      196.00      182.43      6.17 o
   9   7   5     1024.56     1176.53     35.45 o
  10   7   5       15.62       32.90      7.24 o
  11   7   5       15.33       12.26      6.66 o
  12   7   5       47.19       54.29      8.06 o
  13   7   5       46.43       61.77      7.24 o
  14   7   5       37.70       33.56      8.31 o
  15   7   5       29.10       25.50     10.69 o
  16   7   5      152.02      128.31     22.78 o
  17   7   5      119.10      107.17     20.81 o
   1   8   5      213.96      227.59     10.36 o
   2   8   5        5.70        9.05      5.02 o
   3   8   5      725.58      702.27     21.30 o
   4   8   5      180.63      162.86      8.80 o
   5   8   5      542.86      497.87     15.38 o
   6   8   5      524.25      531.68     21.14 o
   7   8   5     1283.32     1347.62     44.25 o
   8   8   5       29.69       31.91      3.21 o
   9   8   5      232.50      249.72     10.86 o
  10   8   5      623.96      585.88     23.61 o
  11   8   5      165.63      129.63      9.13 o
  12   8   5       34.64       52.64      7.48 o
  13   8   5      167.19      238.94     20.40 o
  14   8   5       72.37       65.88     16.29 o
  15   8   5        2.92        9.95     10.69 o
  16   8   5      121.94      186.38     22.70 o
   1   9   5      191.00      190.33     12.67 o
   2   9   5      525.79      549.03     22.87 o
   3   9   5      137.18      169.52     13.41 o
   4   9   5     1441.85     1358.14     33.81 o
   5   9   5       24.97       28.79      4.03 o
   6   9   5       74.32       58.23      8.31 o
   7   9   5      890.63      905.10     32.82 o
   8   9   5      960.08     1013.43     34.71 o
   9   9   5      196.67       97.30     17.52 o
  10   9   5      301.69      335.83     28.38 o
  11   9   5       92.84       60.87     14.81 o
  12   9   5       92.93       75.51     17.93 o
  13   9   5       75.96       64.98     18.92 o
  14   9   5      341.00      438.32     36.03 o
  15   9   5       78.25      138.27     22.29 o
   1  10   5       72.92       60.87      8.06 o
   2  10   5      235.26      189.51     14.23 o
   3  10   5       57.88       89.00     10.86 o
   4  10   5      436.92      391.60     19.33 o
   5  10   5      231.13      238.94     20.40 o
   6  10   5      167.00      169.52     13.41 o
   7  10   5      208.53      206.45     16.45 o
   8  10   5      354.07      375.89     26.65 o
   9  10   5       18.93       22.13      8.88 o
  10  10   5       27.07       -7.40     10.78 o
  11  10   5       82.40       43.51     11.35 o
  12  10   5       23.64       49.35     18.92 o
  13  10   5      260.68      376.96     34.55 o
   1  11   5       92.40       70.16     11.52 o
   2  11   5      113.57      121.90     12.01 o
   3  11   5      321.91      383.71     20.23 o
   4  11   5       22.27       12.26      7.40 o
   5  11   5       12.13       16.37      7.40 o
   6  11   5      255.86      305.07     20.07 o
   7  11   5      113.45       92.86     11.60 o
   8  11   5       61.02       92.29     13.24 o
   9  11   5       11.60       27.88      9.05 o
  10  11   5       79.28       72.55     12.26 o
  11  11   5       12.91       46.23     14.81 o
  12  11   5      266.52      265.34     28.95 o
   1  12   5        9.02       25.50      8.97 o
   2  12   5       54.85       70.16     11.52 o
   3  12   5      154.46      168.78     13.41 o
   4  12   5       57.31       77.48     13.16 o
   5  12   5        9.76        4.11      7.48 o
   6  12   5       71.90      110.22     13.24 o
   7  12   5      130.67      115.65     14.23 o
   8  12   5        1.65      -14.81      9.95 o
   9  12   5      136.84      139.58     14.23 o
   1  13   5       58.40       44.25     10.69 o
   2  13   5      108.79       95.66     22.45 o
   3  13   5      205.10      217.31     17.77 o
   4  13   5       79.31      112.03     12.17 o
   5  13   5       64.01       72.55     12.26 o
   6  13   5       65.50       82.17     14.07 o
   0   0   6     2666.94     2739.48     57.00 o
   2   0   6     1107.24     1164.77     15.63 o
   4   0   6     7684.44     8109.71    108.49 o
   6   0   6     2225.31     2206.82     35.04 o
   8   0   6     1418.81     1358.14     23.28 o
  10   0   6      168.65      150.69      6.33 o
  12   0   6      639.93      573.46     16.45 o
  14   0   6      599.70      573.46     17.85 o
  16   0   6      551.71      522.46     17.03 o
  18   0   6      279.57      209.74     18.26 o
  20   0   6       36.46       55.19     11.52 o
   0   1   6     8250.79     8396.28    110.38 o
   1   1   6      413.17      432.32      7.16 o
   2   1   6     2851.46     2851.67     36.77 o
   3   1   6       31.04       40.14      2.55 o
   4   1   6      615.61      697.66     10.61 o
   5   1   6     1185.05     1118.30     19.16 o
   6   1   6     1697.37     1804.11     31.67 o
   7   1   6     2677.13     2790.81     45.49 o
   8   1   6     1143.79     1091.57     18.92 o
   9   1   6      739.07      769.14     17.52 o
  10   1   6     3325.30     3218.11     68.35 o
  11   1   6       14.51       -3.29      5.68 o
  12   1   6     3356.82     3389.52     70.16 o
  13   1   6      192.71      168.78      8.97 o
  14   1   6      439.79      535.62     19.90 o
  15   1   6      199.96      172.56     12.83 o
  16   1   6       10.95        9.05      5.68 o
  17   1   6      289.75      371.45     19.90 o
  18   1   6       34.66       54.29     10.53 o
  19   1   6       19.27       13.08      7.48 o
  20   1   6      280.12      262.55     18.59 o
   0   2   6      529.76      527.73      7.90 o
   1   2   6     3753.92     3460.01     43.84 o
   2   2   6      538.41      500.42      7.73 o
   3   2   6      443.09      406.49      6.91 o
   4   2   6     1714.40     1684.35     21.22 o
   5   2   6      396.19      404.19      6.91 o
   6   2   6      516.91      604.06     12.67 o
   7   2   6       40.41       46.23      3.13 o
   8   2   6      443.81      385.93     12.42 o
   9   2   6      398.43      336.90     13.65 o
  10   2   6      312.88      327.53     14.56 o
  11   2   6     2720.67     2754.53     60.21 o
  12   2   6       19.48       -0.82      4.19 o
  13   2   6     1663.76     1575.54     38.74 o
  14   2   6       48.32       59.06      6.58 o
  15   2   6       72.70      101.33     11.52 o
  16   2   6      231.15      183.26     13.16 o
  17   2   6       49.82       24.59      8.23 o
  18   2   6      146.04      248.81     18.10 o
  19   2   6       10.59       -4.11      9.13 o
   0   3   6     2023.57     2050.71     28.54 o
   1   3   6      103.94       84.72      2.63 o
   2   3   6      385.12      400.73      6.91 o
   3   3   6      530.59      523.78      7.90 o
   4   3   6      944.28      925.91     13.98 o
   5   3   6     5264.44     5386.27     63.17 o
   6   3   6      241.33      212.29      5.02 o
   7   3   6     4864.73     4828.93     83.73 o
   8   3   6     2092.26     2084.68     44.50 o
   9   3   6      397.98      432.32     13.16 o
  10   3   6      588.00      546.32     16.12 o
  11   3   6       24.53       68.19     13.24 o
  12   3   6      383.50      391.60     15.87 o
  13   3   6      143.79      158.50     10.12 o
  14   3   6      231.77      249.72     11.76 o
  15   3   6      781.07      809.44     32.65 o
  16   3   6       26.18       21.30      8.97 o
  17   3   6      560.01      664.76     28.13 o
  18   3   6       18.22       34.55     11.43 o
  19   3   6       24.50       27.23      8.97 o
   0   4   6      302.17      320.29      6.17 o
   1   4   6      311.99      294.13      5.92 o
   2   4   6      603.22      648.56     10.20 o
   3   4   6       65.24       48.53      2.39 o
   4   4   6      118.61       99.61      3.45 o
   5   4   6      439.99      414.63      6.99 o
   6   4   6     4166.06     4204.80     59.55 o
   7   4   6      648.11      647.16     13.16 o
   8   4   6      166.58      164.34      6.58 o
   9   4   6      569.63      619.69     15.71 o
  10   4   6       31.60       43.51      5.68 o
  11   4   6     1021.63      970.08     30.35 o
  12   4   6      422.52      447.94     20.65 o
  13   4   6      277.56      283.44     15.46 o
  14   4   6      194.82      157.76     17.27 o
  15   4   6       50.15        6.50      6.58 o
  16   4   6      198.27      234.58     15.79 o
  17   4   6      153.49      199.87     16.20 o
  18   4   6      320.11      339.04     21.14 o
  19   4   6       76.24       38.74     10.69 o
   0   5   6     3744.40     3579.11     51.49 o
   1   5   6      842.23      854.10     13.41 o
   2   5   6     1849.80     1867.94     29.78 o
   3   5   6      662.48      632.60     13.00 o
   4   5   6      347.01      362.65      8.72 o
   5   5   6     1498.16     1487.94     22.13 o
   6   5   6      531.19      545.00     10.69 o
   7   5   6      172.63      170.26      6.00 o
   8   5   6      111.93      143.69     11.02 o
   9   5   6      205.69      178.65     11.52 o
  10   5   6      855.08      799.65     22.70 o
  11   5   6      439.27      517.20     16.94 o
  12   5   6     1161.10     1279.02     32.82 o
  13   5   6       77.96       67.28      9.87 o
  14   5   6       45.31       59.96      7.57 o
  15   5   6       79.78       59.96     12.42 o
  16   5   6       47.19       43.51      9.87 o
  17   5   6       32.96       36.27     10.69 o
  18   5   6       19.29      -13.57      9.05 o
   0   6   6      338.95      335.83      9.46 o
   1   6   6     2241.99     2304.95     44.09 o
   2   6   6      560.85      568.03     12.34 o
   3   6   6      141.05      152.82      6.42 o
   4   6   6     1656.10     1625.96     27.72 o
   5   6   6     1403.13     1385.78     21.39 o
   6   6   6     3717.44     3798.56     60.13 o
   7   6   6     2287.85     2313.17     38.66 o
   8   6   6     2213.43     2148.01     42.52 o
   9   6   6      290.89      371.45     17.68 o
  10   6   6      286.90      281.47     15.38 o
  11   6   6       38.65        9.95      5.76 o
  12   6   6      178.61      200.69     13.00 o
  13   6   6       87.31      100.18     10.94 o
  14   6   6      273.48      294.13     17.68 o
  15   6   6      169.67      100.18     15.46 o
  16   6   6      260.82      258.85     26.73 o
  17   6   6      286.53      312.15     30.43 o
   0   7   6      119.44      115.07      5.51 o
   1   7   6      281.22      264.44     10.28 o
   2   7   6      742.17      702.27     18.26 o
   3   7   6      321.89      310.09     12.09 o
   4   7   6      986.59      966.54     21.39 o
   5   7   6      468.57      502.97     14.15 o
   6   7   6     1277.12     1228.27     22.13 o
   7   7   6     1813.63     1775.00     31.42 o
   8   7   6      259.36      243.38      8.06 o
   9   7   6      398.75      397.28     19.41 o
  10   7   6      142.28      151.34     11.27 o
  11   7   6       70.45       92.86      9.95 o
  12   7   6      359.00      301.04     16.94 o
  13   7   6       22.86       20.56      7.24 o
  14   7   6       88.74      110.79      9.62 o
  15   7   6      252.31      426.39     33.15 o
  16   7   6       76.75       85.30     19.08 o
  17   7   6       36.64        3.29     10.69 o
   0   8   6     2063.13     2180.01     48.20 o
   1   8   6      348.70      352.86     11.84 o
   2   8   6      816.34      893.09     24.02 o
   3   8   6      104.10      117.54      7.48 o
   4   8   6      149.48      134.89      7.98 o
   5   8   6      649.01      618.29     14.23 o
   6   8   6     1801.38     1693.73     49.60 o
   7   8   6       82.01       60.87      4.94 o
   8   8   6      968.76      913.74     24.26 o
   9   8   6      538.04      566.63     23.20 o
  10   8   6      496.82      573.46     24.76 o
  11   8   6      408.62      391.60     19.33 o
  12   8   6      432.67      553.06     24.26 o
  13   8   6      127.28      125.11     18.59 o
  14   8   6      295.61      378.11     35.70 o
  15   8   6        7.19       18.01     11.43 o
  16   8   6       13.25       13.08     16.37 o
   0   9   6       56.40       69.17      6.66 o
   1   9   6       94.14       98.46     10.78 o
   2   9   6       15.75       20.56      7.24 o
   3   9   6      636.78      663.28     25.09 o
   4   9   6      806.49      854.10     28.46 o
   5   9   6     1043.72     1082.11     26.40 o
   6   9   6      569.79      653.00     24.92 o
   7   9   6      613.00      551.75     22.87 o
   8   9   6      137.35      149.95     12.67 o
   9   9   6       36.99        7.40      9.05 o
  10   9   6      136.03       84.72     17.93 o
  11   9   6      136.12      154.96     11.43 o
  12   9   6      173.95      115.65     19.74 o
  13   9   6      147.30      214.76     25.25 o
  14   9   6       27.28       52.64     21.22 o
   0  10   6      390.56      428.78     20.15 o
   1  10   6      196.06      236.31     14.15 o
   2  10   6      230.92      222.41     16.29 o
   3  10   6      164.58      222.41     14.56 o
   4  10   6       92.25       92.86     11.60 o
   5  10   6      296.22      296.11     17.77 o
   6  10   6      166.44       99.61     12.58 o
   7  10   6      442.39      519.83     22.21 o
   8  10   6       62.10      116.88     14.23 o
   9  10   6      168.85      192.72     23.11 o
  10  10   6      244.78      291.17     28.38 o
  12  10   6      314.40      213.11     29.28 o
  13  10   6       89.46      124.45     20.48 o
   0  11   6      523.97      602.66     25.33 o
   1  11   6      795.24      742.32     31.26 o
   2  11   6        7.40        8.23      9.05 o
   3  11   6      123.74      128.31     13.00 o
   4  11   6      132.74      118.11     13.08 o
   5  11   6        4.89       47.79     11.52 o
   6  11   6      444.74      512.02     25.99 o
   7  11   6      100.26      107.75     20.81 o
   8  11   6      118.89      125.11     14.15 o
   9  11   6      341.75      347.51     23.52 o
  10  11   6      293.14      306.06     32.08 o
  11  11   6      274.48      330.65     31.26 o
   0  12   6      857.49      869.24     38.91 o
   1  12   6        1.62       -5.84      7.48 o
   2  12   6      122.02      153.48     15.63 o
   3  12   6      196.34      167.30     15.55 o
   4  12   6       45.22       31.26      8.31 o
   5  12   6      119.66      107.75     12.50 o
   6  12   6        0.13      -14.81      9.87 o
   7  12   6       96.43       97.30     11.35 o
   8  12   6       98.25      103.64     13.41 o
   9  12   6       18.34       19.00      8.97 o
   0  13   6      107.50       90.64      9.87 o
   1  13   6      428.30      439.55     25.25 o
   2  13   6       18.75        4.85      8.23 o
   3  13   6        9.85      -13.90     10.69 o
   4  13   6      297.79      305.07     20.07 o
   5  13   6        1.82       -5.84      7.48 o
   2   0   7     5657.52     5811.10     74.36 o
   4   0   7     1606.92     1490.16     19.90 o
   6   0   7      286.84      255.15      6.42 o
   8   0   7      535.09      545.00     12.09 o
  10   0   7       58.45       47.79      3.95 o
  12   0   7     1683.40     1700.81     33.15 o
  14   0   7      446.64      380.33     12.34 o
  16   0   7      541.45      592.87     20.97 o
  18   0   7      433.65      460.20     25.83 o
   1   1   7     4625.05     4888.89     64.16 o
   2   1   7     1057.09     1125.95     15.38 o
   3   1   7      289.52      277.68      5.76 o
   4   1   7      783.82      875.98     13.57 o
   5   1   7       95.87      110.22      3.04 o
   6   1   7      969.65      939.98     17.60 o
   7   1   7      342.01      333.78      8.39 o
   8   1   7      760.66      736.07     13.98 o
   9   1   7     1904.77     1880.36     32.33 o
  10   1   7       66.36       45.40      4.28 o
  11   1   7     1010.00     1009.81     20.07 o
  12   1   7      317.31      293.15      8.80 o
  13   1   7      530.51      482.65     15.13 o
  14   1   7       93.97       92.86      6.66 o
  15   1   7      154.46      154.96      9.29 o
  16   1   7      174.62      173.30      9.79 o
  17   1   7        7.24       -4.11      6.66 o
  18   1   7       27.74       12.26      8.23 o
  19   1   7       65.99       67.28     10.86 o
   1   2   7     2898.35     2991.17     37.67 o
   2   2   7     1049.64     1103.00     15.22 o
   3   2   7     3311.23     3303.24     39.56 o
   4   2   7      899.78      855.75     11.76 o
   5   2   7     2461.03     2553.59     31.91 o
   6   2   7      461.19      531.68      9.29 o
   7   2   7      714.53      667.72     13.32 o
   8   2   7     1014.68     1039.17     22.21 o
   9   2   7      181.69      159.24      7.24 o
  10   2   7      135.76      129.63      7.16 o
  11   2   7      134.95      157.10      7.16 o
  12   2   7     1058.77      979.04     23.36 o
  13   2   7      808.60      804.51     24.43 o
  14   2   7      351.02      257.94     15.63 o
  15   2   7      499.08      551.75     22.87 o
  16   2   7       47.38       15.63      9.05 o
  17   2   7       64.66       65.88      8.39 o
  18   2   7       75.17       56.01      9.87 o
  19   2   7      337.06      335.83     22.04 o
   1   3   7      709.72      651.52      8.80 o
   2   3   7     2041.18     2252.88     27.23 o
   3   3   7      997.86      971.89     12.50 o
   4   3   7     1734.07     1734.12     21.47 o
   5   3   7      185.07      180.13      3.87 o
   6   3   7      445.43      438.32      8.39 o
   7   3   7     1200.45     1164.77     21.55 o
   8   3   7       67.49       67.28      5.68 o
   9   3   7      373.93      315.19     10.20 o
  10   3   7       41.72       53.46      5.84 o
  11   3   7       78.01       68.19      7.57 o
  12   3   7      628.25      551.75     22.87 o
  13   3   7       94.65       90.64      8.23 o
  14   3   7        9.66       -1.65      5.76 o
  15   3   7      242.81      310.09     25.25 o
  16   3   7      107.90      107.17     12.50 o
  17   3   7       26.50       40.14     12.34 o
  18   3   7       94.24      115.65     12.91 o
  19   3   7       61.01       74.03     14.81 o
   1   4   7      217.49      219.86      5.10 o
   2   4   7       60.26       41.29      2.55 o
   3   4   7      964.43     1028.07     16.53 o
   4   4   7      334.48      294.13      4.94 o
   5   4   7      559.00      554.38      9.46 o
   6   4   7      677.98      626.84     11.52 o
   7   4   7      260.36      271.02      7.57 o
   8   4   7      286.51      312.15      9.13 o
   9   4   7      243.52      214.76      8.39 o
  10   4   7       64.89       74.03      5.92 o
  11   4   7        0.79        0.00      8.23 o
  12   4   7      423.17      387.08     18.10 o
  13   4   7      101.83       89.00      9.21 o
  14   4   7      658.26      789.95     43.51 o
  15   4   7       55.82       65.88      8.88 o
  16   4   7       18.35       21.30      7.40 o
  17   4   7       92.35       92.29     11.60 o
  18   4   7       93.00      145.09     15.87 o
   1   5   7       54.65       63.09      4.11 o
   2   5   7      945.47      939.98     15.79 o
   3   5   7      113.23       99.61      5.18 o
   4   5   7      907.57      887.91     15.38 o
   5   5   7      193.40      183.26      4.69 o
   6   5   7      819.94      758.03     14.23 o
   7   5   7      104.87       80.61      5.18 o
   8   5   7      867.13      857.39     20.15 o
   9   5   7      219.04      169.52      8.23 o
  10   5   7      232.01      238.04      9.71 o
  11   5   7      385.33      400.73     14.89 o
  12   5   7      380.04      365.94     14.23 o
  13   5   7       22.34       22.13      8.06 o
  14   5   7      293.80      327.53     17.68 o
  15   5   7       80.09      101.33     11.52 o
  16   5   7      131.52      110.22     11.43 o
  17   5   7       40.61       26.32      6.50 o
  18   5   7      208.70      257.04     19.33 o
   1   6   7       98.38      109.56      6.58 o
   2   6   7      117.53      117.54      4.94 o
   3   6   7      262.84      269.13      8.47 o
   4   6   7       92.08       75.01      4.94 o
   5   6   7      168.43      171.00      5.26 o
   6   6   7      584.25      569.35     12.34 o
   7   6   7      598.63      641.32     15.96 o
   8   6   7      925.57      954.04     21.22 o
   9   6   7      241.07      280.56     12.50 o
  10   6   7      311.04      273.82     14.23 o
  11   6   7      303.62      392.75     23.85 o
  12   6   7       15.95       19.74      6.66 o
  13   6   7       22.71       -8.23      6.58 o
  14   6   7       23.67        0.00      8.23 o
  15   6   7      166.42      103.06     15.71 o
  16   6   7       85.40       65.88     17.19 o
  17   6   7       82.19       42.03     15.63 o
   1   7   7      151.92      167.30      7.40 o
   2   7   7      104.72       92.29      6.58 o
   3   7   7      601.64      572.14     17.85 o
   4   7   7      357.59      355.00     10.78 o
   5   7   7     1819.16     1828.54     34.30 o
   6   7   7       26.80       42.03      4.11 o
   7   7   7      182.99      167.30      6.66 o
   8   7   7       29.43       36.93      3.13 o
   9   7   7        7.17        2.47      5.76 o
  10   7   7      188.37      181.69     13.16 o
  11   7   7       29.89       26.32      7.32 o
  12   7   7      102.12      112.60      9.71 o
  13   7   7      314.55      289.20     16.61 o
  14   7   7       88.31      122.56     12.09 o
  15   7   7      143.94      140.98     22.45 o
  16   7   7        6.66       59.96     13.74 o
   1   8   7       87.27       56.01      5.18 o
   2   8   7      696.12      615.41     18.51 o
   3   8   7      166.22      165.08      8.88 o
   4   8   7      911.23      920.73     24.35 o
   5   8   7       32.11       36.93      6.66 o
   6   8   7       20.98       30.35      4.11 o
   7   8   7      489.52      483.89     13.90 o
   8   8   7      491.68      471.30     17.44 o
   9   8   7      584.92      572.14     23.36 o
  10   8   7        2.51       -0.82      5.02 o
  11   8   7       34.78       55.19     13.24 o
  12   8   7      143.16      143.69     13.08 o
  13   8   7       72.15       56.92      9.05 o
  14   8   7      112.47       83.16     18.34 o
  15   8   7        6.34       -2.47     13.24 o
   1   9   7      121.73      108.41      8.39 o
   2   9   7      179.54      174.05     10.61 o
   3   9   7      162.09      141.64     11.60 o
   4   9   7      115.28      155.62     12.17 o
   5   9   7      346.40      335.83     16.78 o
   6   9   7      151.13      139.58     10.86 o
   7   9   7      554.99      572.14     23.36 o
   8   9   7      170.22      152.08     14.89 o
   9   9   7       63.29       70.16     12.50 o
  10   9   7      158.44      165.08     13.24 o
  11   9   7       69.76       64.98      9.71 o
  12   9   7       25.69        5.84     16.61 o
  13   9   7       95.74      116.88     18.01 o
  14   9   7       92.89      134.89     21.30 o
   1  10   7      276.52      274.80     15.22 o
   2  10   7      200.68      229.32     13.90 o
   3  10   7       89.61      105.45     12.34 o
   4  10   7      273.52      329.58     17.68 o
   5  10   7       10.92       -9.87      6.58 o
   6  10   7      117.89      119.43     12.50 o
   7  10   7      226.09      276.70     18.10 o
   8  10   7      215.45      206.45     15.63 o
   9  10   7       48.77       46.97      9.87 o
  10  10   7       30.95       37.67     13.00 o
  11  10   7       64.36       86.36     15.46 o
  12  10   7       25.90       75.01     22.87 o
   1  11   7       19.31       10.69      6.58 o
   2  11   7      544.36      483.89     34.05 o
   3  11   7      150.31      152.82     14.15 o
   4  11   7      133.67      145.09     13.82 o
   5  11   7       71.88       97.88     10.78 o
   6  11   7       94.67       90.64     12.58 o
   7  11   7       33.66       30.35      9.13 o
   8  11   7       13.39       56.01      9.87 o
   9  11   7       76.45       59.96     11.52 o
  10  11   7       79.86       94.51     17.85 o
   1  12   7      329.36      283.44     17.36 o
   2  12   7      133.10      146.49     20.81 o
   3  12   7      155.32       91.22     12.58 o
   4  12   7       53.24       36.27     10.03 o
   5  12   7       18.14       15.63      8.14 o
   6  12   7       36.30       16.37      8.14 o
   7  12   7       10.15       20.56      9.13 o
   8  12   7       29.48       70.57     19.74 o
   1  13   7       61.30       92.29     10.45 o
   2  13   7       37.93       84.72     14.81 o
   3  13   7      134.70       89.57     17.93 o
   0   0   8    13835.67    14206.80    273.49 o
   2   0   8     4372.03     4423.34     57.25 o
   4   0   8      617.36      667.72     10.36 o
   6   0   8     1023.30     1042.87     18.51 o
   8   0   8     3586.33     3555.09     58.15 o
  10   0   8     3024.16     2897.82     52.48 o
  12   0   8     2189.28     2097.75     39.40 o
  14   0   8      836.02      789.95     19.33 o
  16   0   8      170.58      164.34     11.76 o
  18   0   8      178.00      196.66     14.48 o
   0   1   8     6651.81     7138.56     96.89 o
   1   1   8     6538.96     6974.72     86.20 o
   2   1   8     6460.03     6737.26     80.03 o
   3   1   8      415.96      447.94      8.47 o
   4   1   8     3566.93     3517.59     47.62 o
   5   1   8       75.15       70.16      3.37 o
   6   1   8     1958.78     1965.90     33.07 o
   7   1   8      136.30      138.92      4.77 o
   8   1   8       23.22       35.20      4.11 o
   9   1   8       98.44      107.17      4.77 o
  10   1   8      326.57      325.39      9.29 o
  11   1   8     1724.37     1691.43     33.07 o
  12   1   8      311.23      323.33     10.28 o
  13   1   8      281.70      267.24     10.28 o
  14   1   8      154.82      150.69      8.47 o
  15   1   8       98.90      129.63      9.13 o
  16   1   8      181.41      204.81     11.52 o
  17   1   8      118.31      175.53     15.22 o
  18   1   8       55.22       76.49     10.53 o
  19   1   8       61.32       57.74     10.94 o
   0   2   8     4614.65     4876.88     56.10 o
   1   2   8      490.20      569.35      9.54 o
   2   2   8      140.46      143.69      4.11 o
   3   2   8       13.60       31.26      2.55 o
   4   2   8      215.13      196.66      4.03 o
   5   2   8     2619.98     2641.36     38.33 o
   6   2   8     1210.37     1202.28     19.90 o
   7   2   8     1795.95     1715.03     33.23 o
   8   2   8       88.17       67.28      4.69 o
   9   2   8      345.25      320.29     10.28 o
  10   2   8      685.52      631.20     14.39 o
  11   2   8        0.42       -6.05      4.03 o
  12   2   8     1741.69     1748.51     40.80 o
  13   2   8      289.78      275.71     12.42 o
  14   2   8      381.01      400.73     16.04 o
  15   2   8      531.52      530.36     19.82 o
  16   2   8       61.13       49.35      6.42 o
  17   2   8      733.32      759.60     30.02 o
  18   2   8      147.25      104.21     11.68 o
  19   2   8      119.96       63.09     10.03 o
   0   3   8     7836.72     8171.81    103.72 o
   1   3   8     2621.13     2516.09     31.67 o
   2   3   8     1346.98     1450.60     19.66 o
   3   3   8      378.86      361.58      6.58 o
   4   3   8     1548.46     1591.49     20.56 o
   5   3   8      346.05      339.04      7.40 o
   6   3   8      494.67      488.91      8.88 o
   7   3   8      139.71      137.61      4.69 o
   8   3   8      200.85      177.09      6.91 o
   9   3   8      728.63      636.96     15.96 o
  10   3   8      394.62      393.90     13.65 o
  11   3   8     1281.07     1216.26     36.03 o
  12   3   8      693.51      685.65     33.07 o
  13   3   8      482.07      523.78     22.29 o
  14   3   8      155.41      137.61     12.09 o
  15   3   8       46.71      100.18     11.52 o
  16   3   8       11.54        5.84      5.84 o
  17   3   8       26.64       33.56      6.66 o
  18   3   8        8.88       46.97      9.87 o
   0   4   8      830.10      702.27     12.17 o
   1   4   8      116.41      105.45      3.54 o
   2   4   8      834.31      794.80     12.91 o
   3   4   8     2221.47     2166.60     26.73 o
   4   4   8      259.01      251.53      5.43 o
   5   4   8      974.23      950.50     14.15 o
   6   4   8      208.27      162.12      5.10 o
   7   4   8      181.94      154.96      5.68 o
   8   4   8      704.46      711.40     16.86 o
   9   4   8      370.54      367.01     12.09 o
  10   4   8      317.80      313.13     11.19 o
  11   4   8       41.29       42.77      4.85 o
  12   4   8      253.98      241.66     18.75 o
  13   4   8       72.50      101.91     17.36 o
  14   4   8      580.68      559.81     32.57 o
  15   4   8      102.97       87.93     10.78 o
  16   4   8      247.44      244.29     17.93 o
  17   4   8       46.37       46.97     10.61 o
  18   4   8      109.41      168.04     16.37 o
   0   5   8     1883.79     2017.15     30.93 o
   1   5   8     1694.59     1777.38     29.03 o
   2   5   8     1405.25     1368.75     21.22 o
   3   5   8      664.11      635.48     11.60 o
   4   5   8     3098.49     3057.47     38.08 o
   5   5   8      935.40      872.61     13.57 o
   6   5   8     3959.71     3887.47     60.78 o
   7   5   8     1691.40     1616.74     32.33 o
   8   5   8       41.87       37.67      3.21 o
   9   5   8       95.78       84.72      5.84 o
  10   5   8      130.96      120.01      6.25 o
  11   5   8       52.71       37.67      5.59 o
  12   5   8       95.27      100.18     10.94 o
  13   5   8       72.71       59.06      8.80 o
  14   5   8      267.96      247.00     15.30 o
  15   5   8      106.14      106.02     11.19 o
  16   5   8      432.42      501.74     21.88 o
  17   5   8       75.63       51.82      7.40 o
   0   6   8     1336.98     1303.78     24.84 o
   1   6   8      900.79      903.37     17.27 o
   2   6   8      128.86      125.11      5.76 o
   3   6   8      378.72      415.78      9.38 o
   4   6   8       11.35        5.84      2.47 o
   5   6   8      147.16      127.65      5.18 o
   6   6   8       37.87       44.25      4.19 o
   7   6   8      212.94      191.89      7.16 o
   8   6   8      185.62      190.33      7.16 o
   9   6   8      265.46      267.24     12.17 o
  10   6   8      799.68      719.05     38.49 o
  11   6   8      262.94      252.43     15.46 o
  12   6   8      637.88      709.83     29.03 o
  13   6   8      235.77      211.39     14.15 o
  14   6   8       35.36       49.35      8.06 o
  15   6   8        7.54        7.40      5.76 o
  16   6   8       91.10       79.54     11.27 o
  17   6   8       29.96       32.90     13.16 o
   0   7   8     1369.98     1246.45     26.32 o
   1   7   8       84.09       70.16      4.77 o
   2   7   8      334.94      350.72     11.84 o
   3   7   8       54.91       54.29      4.19 o
   4   7   8       96.63       98.46      5.10 o
   5   7   8      693.74      669.20     13.32 o
   6   7   8      324.97      285.33      8.72 o
   7   7   8       98.99       97.88      5.68 o
   8   7   8      569.36      527.73     14.48 o
   9   7   8       51.26       73.04      8.80 o
  10   7   8      291.80      337.97     19.00 o
  11   7   8      116.18       91.22     10.94 o
  12   7   8      179.53      270.03     16.94 o
  13   7   8       60.82       58.23      8.31 o
  14   7   8       38.13       40.14      8.39 o
  15   7   8        7.85       46.23     13.24 o
  16   7   8      183.02      162.12     24.10 o
   0   8   8      439.06      376.96     14.48 o
   1   8   8       38.47       38.74      5.02 o
   2   8   8       97.43      120.66      7.57 o
   3   8   8      738.44      723.65     18.51 o
   4   8   8      540.34      563.92     19.08 o
   5   8   8     1279.56     1262.65     26.49 o
   6   8   8      691.91      702.27     16.70 o
   7   8   8      228.14      237.21     11.52 o
   8   8   8       73.45       56.01      9.87 o
   9   8   8       43.25       45.40      8.14 o
  10   8   8      161.09      161.38     13.08 o
  11   8   8       21.18       -1.65      4.94 o
  12   8   8      215.05      204.81     14.81 o
  13   8   8      204.87      275.71     17.11 o
  14   8   8      106.52      119.43     17.52 o
  15   8   8       75.94       79.54     17.93 o
   0   9   8     1861.22     1821.14     41.62 o
   1   9   8      373.13      385.93     16.94 o
   2   9   8     1076.10     1055.87     27.97 o
   3   9   8      441.89      428.78     20.15 o
   4   9   8      110.59      115.65      9.87 o
   5   9   8      209.80      228.41     16.45 o
   6   9   8       52.08       39.48      7.57 o
   7   9   8      357.31      238.04     23.03 o
   8   9   8      189.51      190.33     11.10 o
   9   9   8      266.80      311.08     18.18 o
  10   9   8      307.04      291.17     17.60 o
  11   9   8      205.71      243.38     16.12 o
  12   9   8      186.12      243.38     23.28 o
  13   9   8       12.27       75.51     22.45 o
   0  10   8      160.32      134.89     10.03 o
   1  10   8      184.53      208.10     11.60 o
   2  10   8      100.69       90.64      8.23 o
   4  10   8      131.92      142.38     13.00 o
   5  10   8      403.82      356.15     18.42 o
   6  10   8      443.19      431.16     22.62 o
   7  10   8      111.86       96.23     10.69 o
   8  10   8       42.23       48.53      8.39 o
   9  10   8       47.51       59.96     13.32 o
  10  10   8      186.29      199.87     24.35 o
  11  10   8      364.68      401.88     33.31 o
  12  10   8      299.75      267.24     30.02 o
   0  11   8      765.39      731.38     24.84 o
   1  11   8       70.16       94.51     10.61 o
   2  11   8       80.55       93.93     10.03 o
   3  11   8       23.96       44.25      8.39 o
   4  11   8        3.43       -3.29      6.50 o
   5  11   8      319.21      321.28     20.56 o
   6  11   8      109.09      139.58     14.23 o
   7  11   8      126.13       90.64     11.43 o
   9  11   8       41.23       97.30     17.52 o
  10  11   8       17.73      -14.68      9.79 o
   0  12   8      137.84      146.49     13.16 o
   1  12   8      264.90      256.13     14.72 o
   2  12   8      130.95      132.26     11.19 o
   3  12   8       65.37       33.56     11.60 o
   4  12   8      238.71      171.74     24.84 o
   5  12   8      133.14      134.89     18.67 o
   6  12   8       47.84       35.20     16.37 o
   7  12   8       47.93      -19.00     18.26 o
   2   0   9      521.56      485.12      8.88 o
   4   0   9      442.66      437.09      8.39 o
   6   0   9      508.26      486.44     10.12 o
   8   0   9      399.30      357.22     11.93 o
  10   0   9       52.02       42.03      4.85 o
  12   0   9      958.51      879.44     23.85 o
  14   0   9      349.48      359.36     14.15 o
  16   0   9       29.64       11.43      7.40 o
  18   0   9        1.01        9.05      7.40 o
   1   1   9      531.06      495.32      8.97 o
   2   1   9     1530.47     1550.53     22.62 o
   3   1   9      440.63      398.43      7.98 o
   4   1   9      990.53     1006.11     16.37 o
   5   1   9      220.72      255.15      5.51 o
   6   1   9      282.47      277.68      6.66 o
   7   1   9      711.75      743.89     14.07 o
   8   1   9     1406.51     1411.53     28.05 o
   9   1   9      168.92      161.38      7.32 o
  10   1   9      113.91      110.22      7.24 o
  11   1   9       56.32       56.92      5.59 o
  12   1   9      167.88      162.86      8.06 o
  13   1   9      417.04      331.64     11.52 o
  14   1   9      113.83      121.90      8.88 o
  15   1   9      300.45      325.39     14.48 o
  16   1   9      165.02      162.86     11.02 o
  17   1   9       17.27       26.32      8.23 o
  18   1   9       59.86      130.95     15.13 o
   1   2   9      703.33      612.61     11.35 o
   2   2   9      780.07      769.14     12.75 o
   3   2   9     1775.61     1784.62     24.26 o
   4   2   9      759.78      714.44     12.26 o
   5   2   9      114.19       97.88      3.95 o
   6   2   9     1055.12     1087.78     17.03 o
   7   2   9      167.49      143.04      6.83 o
   8   2   9      248.93      267.24     10.28 o
   9   2   9      846.95      865.87     21.96 o
  10   2   9      143.38      163.60      8.06 o
  11   2   9      201.86      198.31      8.06 o
  12   2   9        8.75       -4.11      5.76 o
  13   2   9      411.79      462.67     16.04 o
  14   2   9      149.95      165.08     11.76 o
  15   2   9      165.48      197.49     12.09 o
  16   2   9      235.20      263.54     13.98 o
  17   2   9       31.67       62.68     11.35 o
  18   2   9      125.89      180.13     16.20 o
   1   3   9      291.97      264.44      5.59 o
   2   3   9      434.14      399.58      8.06 o
   3   3   9      669.05      625.44     10.03 o
   4   3   9      478.44      434.70      7.16 o
   5   3   9     1636.94     1614.44     20.73 o
   6   3   9      458.58      452.88      8.55 o
   7   3   9     1199.74     1196.27     19.82 o
   8   3   9     1231.90     1240.36     30.27 o
   9   3   9      402.90      396.13     17.11 o
  10   3   9      223.06      191.89     11.93 o
  11   3   9        3.24       -5.84      4.94 o
  12   3   9      380.29      375.89     17.77 o
  13   3   9      516.95      483.89     21.47 o
  14   3   9      294.49      303.02     13.98 o
  15   3   9      128.22      125.76      8.97 o
  16   3   9      195.99      220.68     11.93 o
  17   3   9       23.79       13.08      6.66 o
  18   3   9       25.21       42.03      8.88 o
   1   4   9      260.85      247.91      5.43 o
   2   4   9      924.56      912.01     13.82 o
   3   4   9       80.93       63.99      2.30 o
   4   4   9      527.51      477.55      8.80 o
   5   4   9      263.94      241.66      5.35 o
   6   4   9       41.55       45.40      2.30 o
   7   4   9       78.79       87.43      4.85 o
   8   4   9     1032.52     1013.43     20.07 o
   9   4   9      445.85      373.67     11.10 o
  10   4   9      430.92      426.39     13.00 o
  11   4   9       58.45       55.19      6.42 o
  12   4   9      110.11      101.33      8.06 o
  13   4   9       57.88       87.93     10.78 o
  14   4   9      202.17      182.43     10.86 o
  15   4   9       76.83       79.54      8.23 o
  16   4   9       20.54       47.79      8.31 o
  17   4   9      145.82      150.69     12.67 o
   1   5   9     1278.90     1244.39     20.23 o
   2   5   9     2015.12     2019.70     28.38 o
   3   5   9      193.57      192.72      7.98 o
   4   5   9     2689.23     2682.73     35.62 o
   5   5   9      211.20      173.30      6.00 o
   6   5   9      229.65      202.34      6.50 o
   7   5   9       10.10       12.26      3.21 o
   8   5   9      546.68      542.29     13.32 o
   9   5   9      154.11      122.56      7.65 o
  10   5   9      486.15      456.50     17.19 o
  11   5   9      249.63      279.57     17.27 o
  12   5   9      133.04      120.01     10.69 o
  13   5   9       44.61      104.21     14.64 o
  14   5   9      200.88      237.21     16.78 o
  15   5   9        1.12        1.65      6.58 o
  16   5   9       61.06       38.74      7.48 o
  17   5   9       98.60       84.72      8.47 o
   1   6   9       57.15       50.17      4.03 o
   2   6   9      775.32      762.80     14.23 o
   3   6   9      592.90      573.46     11.02 o
   4   6   9      445.80      440.71      9.62 o
   5   6   9      222.92      211.39      5.84 o
   6   6   9      130.83      120.01      4.36 o
   7   6   9      611.67      538.34     13.32 o
   8   6   9      965.59      948.78     22.95 o
   9   6   9        8.11        7.40      3.29 o
  10   6   9      186.23      160.72     13.82 o
  11   6   9      143.15      143.04     12.34 o
  12   6   9      143.27      145.09     12.42 o
  13   6   9       10.38       28.79      7.40 o
  14   6   9      259.78      288.29     18.51 o
  15   6   9      198.44      248.81     19.00 o
  16   6   9       30.84       40.14      9.13 o
   1   7   9      159.46      156.36      7.16 o
   2   7   9      475.67      482.65     13.90 o
   3   7   9       79.95       75.51      5.02 o
   4   7   9      137.41      124.45      5.76 o
   5   7   9      139.50      115.07      4.28 o
   6   7   9      119.55      125.11      3.87 o
   7   7   9      129.72      132.26      7.90 o
   8   7   9       69.01       85.30     11.68 o
   9   7   9      164.47      186.38     15.63 o
  10   7   9      127.31      143.69     12.34 o
  11   7   9        3.77       15.63      5.68 o
  12   7   9      222.00      214.76     15.13 o
  13   7   9      152.13      134.89     12.67 o
  14   7   9       40.50       33.56      8.97 o
  15   7   9       50.84      100.18     17.19 o
   1   8   9      195.16      225.86      8.64 o
   2   8   9      559.18      576.26     16.53 o
   3   8   9      155.65      162.12     10.20 o
   4   8   9       61.44       67.28      6.58 o
   5   8   9       12.11       16.37      2.55 o
   6   8   9      174.25      224.96     11.19 o
   7   8   9      340.13      320.29     13.32 o
   8   8   9      248.55      279.57     17.27 o
   9   8   9       94.51      110.79     10.86 o
  10   8   9      189.83      249.72     18.10 o
  11   8   9       13.42        6.50      7.32 o
  12   8   9        0.07       -8.64      5.76 o
  13   8   9      114.26      129.63     13.08 o
  14   8   9        4.46        9.05     15.71 o
   1   9   9      150.11      114.41      9.79 o
   2   9   9      580.17      653.00     26.40 o
   3   9   9      333.68      380.33     15.63 o
   4   9   9      955.91      993.44     27.14 o
   5   9   9       67.35       72.55      9.29 o
   6   9   9      104.35       89.00      9.21 o
   7   9   9      168.94      122.56     11.43 o
   8   9   9      243.85      207.27     16.53 o
   9   9   9       40.28       14.81      6.58 o
  10   9   9       35.32       36.93      8.39 o
  11   9   9       14.44       16.37      7.40 o
  12   9   9       37.27        8.23      6.58 o
  13   9   9        6.26       22.13     14.07 o
   1  10   9       32.82       46.23      7.40 o
   2  10   9       80.17      116.88      9.29 o
   3  10   9      128.06      114.41     10.45 o
   4  10   9       60.54       71.56      8.23 o
   5  10   9      174.43      154.96     11.43 o
   6  10   9       17.92       33.56      8.31 o
   7  10   9       58.67       66.79     14.97 o
   8  10   9       64.12      105.45     16.45 o
   9  10   9       32.89       -1.65      9.13 o
  10  10   9       79.03       67.28     15.55 o
  11  10   9      151.94      130.95     22.29 o
   1  11   9       10.24       34.55      6.74 o
   2  11   9       40.41       63.09     11.35 o
   3  11   9      112.19      114.41     12.26 o
   4  11   9       99.99      161.38     17.52 o
   5  11   9       50.24       41.29      9.95 o
   6  11   9        2.98      -13.90     10.69 o
   7  11   9      273.76      350.72     30.10 o
   8  11   9       40.99       70.57     18.34 o
   9  11   9       47.65       23.77     18.18 o
   1  12   9       59.25       54.29     11.43 o
   2  12   9      129.78      138.92     16.20 o
   3  12   9      161.76      202.34     19.58 o
   4  12   9       50.67       24.59      9.13 o
   5  12   9       33.12       59.96     12.42 o
   0   0  10      194.41      191.89      8.72 o
   2   0  10       10.56       10.69      1.73 o
   4   0  10      570.97      553.06      9.46 o
   6   0  10     1680.25     1573.23     27.31 o
   8   0  10      321.63      281.47      8.64 o
  10   0  10      710.54      702.27     16.70 o
  12   0  10       96.11       77.48      5.59 o
  14   0  10      647.17      599.86     18.26 o
  16   0  10      327.64      295.12     18.75 o
  18   0  10      286.44      404.19     24.18 o
   0   1  10      766.25      706.79     13.74 o
   1   1  10       19.59       17.27      1.65 o
   2   1  10      797.17      780.32     12.83 o
   3   1  10      466.04      477.55      8.80 o
   4   1  10      163.39      160.72      5.10 o
   5   1  10      694.96      655.88     11.76 o
   6   1  10      891.95      882.81     17.03 o
   7   1  10      288.21      314.12     10.20 o
   8   1  10      426.37      407.64     10.45 o
   9   1  10       68.60       73.04      5.92 o
  10   1  10     2380.61     2374.28     44.75 o
  11   1  10       56.74       33.56      5.68 o
  12   1  10      911.29      906.83     22.45 o
  13   1  10      118.00      115.65      7.98 o
  14   1  10      419.21      426.39     16.61 o
  15   1  10      100.25      128.31      9.13 o
  16   1  10       30.88       46.97      9.87 o
  17   1  10      292.13      303.02     20.97 o
  18   1  10       26.21        0.82      8.31 o
   0   2  10      443.49      439.55      9.62 o
   1   2  10     3106.41     3172.70     42.03 o
   2   2  10      211.98      206.45      4.94 o
   3   2  10      538.79      559.81      9.46 o
   4   2  10      479.01      486.44      8.88 o
   5   2  10      120.28      105.45      4.11 o
   6   2  10      331.12      329.58      9.38 o
   7   2  10       34.29       28.79      4.94 o
   8   2  10      411.02      364.87     13.16 o
   9   2  10     1190.75     1072.73     24.43 o
  10   2  10      137.26      150.69      8.47 o
  11   2  10     1536.80     1435.30     36.93 o
  12   2  10        5.64       12.26      5.84 o
  13   2  10      352.87      341.10     13.74 o
  14   2  10      156.19      179.39     10.78 o
  15   2  10      219.86      224.14     11.19 o
  16   2  10       87.27      112.03      9.13 o
  17   2  10       15.11       34.55      9.13 o
  18   2  10       53.14       73.04     11.27 o
   0   3  10       19.31       21.30      1.56 o
   1   3  10      501.14      497.87      8.97 o
   2   3  10        1.40       -0.82      2.47 o
   3   3  10      419.51      408.79      9.29 o
   4   3  10     1242.57     1228.27     18.10 o
   5   3  10     1631.06     1564.10     24.92 o
   6   3  10      267.98      243.38      6.25 o
   7   3  10     1531.88     1519.11     29.03 o
   8   3  10      677.15      614.01     18.51 o
   9   3  10       21.06       31.26      6.74 o
  10   3  10      365.10      344.31     15.96 o
  11   3  10       35.07       33.56      8.31 o
  12   3  10      192.85      223.23     11.10 o
  13   3  10       90.86       59.96      9.79 o
  14   3  10       98.59       83.73      8.39 o
  15   3  10      290.89      287.31     13.57 o
  16   3  10       36.04       44.25      7.24 o
  17   3  10      213.77      226.69     13.00 o
   0   4  10      306.29      344.31      8.55 o
   1   4  10     1142.18     1104.89     17.19 o
   2   4  10      138.87      145.09      4.85 o
   3   4  10     1152.03     1166.74     17.60 o
   4   4  10     1216.73     1274.90     20.48 o
   5   4  10      913.28      915.46     15.63 o
   6   4  10     2872.25     2903.99     43.26 o
   7   4  10      425.28      420.47     10.61 o
   8   4  10      127.37      120.66      5.68 o
   9   4  10      298.55      280.56     12.50 o
  10   4  10       35.51       31.26      8.31 o
  11   4  10      728.29      732.95     21.71 o
  12   4  10      232.82      236.31     13.24 o
  13   4  10      176.36      208.10     12.42 o
  14   4  10        1.78        7.40      5.76 o
  15   4  10       47.31       41.29      7.40 o
  16   4  10       50.22       97.30      9.62 o
  17   4  10       44.15       75.51      8.97 o
   0   5  10     4205.35     4197.40     63.17 o
   1   5  10     1627.60     1679.58     25.83 o
   2   5  10     1576.23     1546.01     24.84 o
   3   5  10      131.84      165.82      5.92 o
   4   5  10      114.16       97.88      3.95 o
   5   5  10      241.70      259.75      7.40 o
   6   5  10      460.61      452.88     11.02 o
   7   5  10      218.86      205.63      7.40 o
   8   5  10      376.58      363.72      9.87 o
   9   5  10      314.65      355.00     15.13 o
  10   5  10      262.67      258.85     12.91 o
  11   5  10      124.76      142.38      8.88 o
  12   5  10      554.73      657.36     22.04 o
  13   5  10        2.47        0.82      5.02 o
  14   5  10        1.53        8.23      6.58 o
  15   5  10       20.21       20.56      6.50 o
  16   5  10       62.35       59.96      7.57 o
   0   6  10      812.58      801.30     16.20 o
   1   6  10       13.18       10.69      3.37 o
   2   6  10      389.28      412.33      9.29 o
   3   6  10       79.79       79.04      4.11 o
   4   6  10     1419.74     1461.53     24.10 o
   5   6  10     1695.18     1758.05     28.87 o
   6   6  10      912.86      844.07     16.70 o
   7   6  10      914.09      840.70     19.99 o
   8   6  10     1063.93     1087.78     24.59 o
   9   6  10      354.24      307.05     16.12 o
  10   6  10       70.92       38.74     10.69 o
  11   6  10       69.16       79.54      9.21 o
  12   6  10       21.84       12.26      6.66 o
  13   6  10      204.63      161.38     11.68 o
  14   6  10      131.25      135.55     11.35 o
  15   6  10      232.71      284.34     16.45 o
  16   6  10      200.82      202.34     16.29 o
   0   7  10     2314.35     2299.43     44.00 o
   1   7  10       47.39       49.35      4.85 o
   2   7  10      649.91      585.88     13.90 o
   3   7  10      291.82      303.02      9.95 o
   4   7  10      919.43      872.61     16.94 o
   5   7  10      166.47      172.56      6.74 o
   6   7  10      113.16      114.41      4.94 o
   7   7  10      335.94      369.23     14.31 o
   8   7  10      375.23      391.60     17.03 o
   9   7  10      388.92      398.43     16.04 o
  10   7  10      127.38      110.79     11.43 o
  11   7  10      197.07      216.49     12.67 o
  12   7  10      133.59      158.50     12.26 o
  13   7  10       31.53       38.74      7.48 o
  14   7  10       53.51       31.26      7.40 o
  15   7  10      137.13      107.17     11.27 o
   0   8  10     1801.89     1794.33     43.76 o
   1   8  10      195.85      195.10      9.62 o
   2   8  10      270.99      298.08     11.84 o
   3   8  10       85.55      101.91     10.45 o
   4   8  10       73.58       65.88      6.50 o
   5   8  10       71.29       59.96      4.03 o
   6   8  10       14.66        7.40      4.03 o
   7   8  10       95.63       75.51      8.97 o
   8   8  10      341.09      312.15     15.22 o
   9   8  10      102.61      113.18      9.79 o
  10   8  10      397.81      428.78     21.39 o
  11   8  10      124.53      129.63     11.76 o
  12   8  10      359.01      384.86     22.54 o
  13   8  10       18.86       31.26      7.40 o
   0   9  10       11.98        4.11      4.94 o
   1   9  10      113.35      101.33      9.21 o
   2   9  10       11.43       12.26      5.84 o
   3   9  10      180.15      213.94     20.97 o
   4   9  10      343.24      397.28     14.89 o
   5   9  10      288.16      277.68     14.31 o
   6   9  10      381.40      416.94     19.90 o
   7   9  10      325.64      302.03     14.97 o
   8   9  10      112.24       59.96      8.47 o
   9   9  10      194.81      247.00     15.30 o
  10   9  10      259.45      311.08     20.23 o
  11   9  10       71.37       45.40      8.88 o
  12   9  10      196.93      250.62     17.27 o
   0  10  10      479.36      553.06     25.66 o
   1  10  10        4.67       -4.11      7.48 o
   2  10  10      198.58      131.60     14.48 o
   3  10  10      137.51      149.95     13.32 o
   4  10  10       30.96        0.00      8.23 o
   5  10  10      109.34      124.45     14.07 o
   6  10  10       91.25       42.03     10.03 o
   7  10  10      137.06      113.18     13.41 o
   8  10  10      260.15      330.65     21.88 o
   9  10  10       13.02       46.97     12.17 o
  10  10  10      149.41      112.60     20.73 o
   0  11  10       65.04       66.79     14.07 o
   1  11  10      118.71      151.34     15.55 o
   2  11  10       45.04       31.91     10.69 o
   3  11  10       85.49      120.01     13.16 o
   4  11  10       34.80       52.64     11.68 o
   5  11  10      125.03       97.88     14.72 o
   6  11  10      279.24      312.15     20.23 o
   7  11  10      158.48      168.78     26.07 o
   8  11  10       17.22       36.27     14.15 o
   0  12  10      560.79      594.27     32.16 o
   1  12  10       63.66       87.43     13.41 o
   2  12  10       37.04       59.06     14.97 o
   3  12  10       82.80      138.27     14.81 o
   2   0  11      795.59      791.59     17.77 o
   4   0  11       26.87       10.69      1.73 o
   6   0  11     1712.70     1726.96     33.39 o
   8   0  11     1674.81     1670.21     32.82 o
  10   0  11      572.26      573.46     15.13 o
  12   0  11       88.55       75.51      6.00 o
  14   0  11       40.84       34.55      6.74 o
  16   0  11       45.53       66.79      8.88 o
   1   1  11     1936.32     2042.97     33.72 o
   2   1  11      359.51      369.23      6.58 o
   3   1  11     1007.01     1024.45     16.53 o
   4   1  11      400.12      352.86      7.57 o
   5   1  11      204.01      219.04      5.10 o
   6   1  11      132.43      141.64      4.77 o
   7   1  11      134.70      143.04      6.83 o
   8   1  11       54.96       46.23      4.28 o
   9   1  11      186.44      191.89      7.16 o
  10   1  11      265.66      301.04     10.94 o
  11   1  11       36.51       31.26      5.76 o
  12   1  11      115.87      152.08      9.21 o
  13   1  11      327.38      348.58     13.90 o
  14   1  11       55.49       42.77      5.59 o
  15   1  11        2.15        2.47      5.76 o
  16   1  11      103.82      139.58     12.17 o
   1   2  11      392.86      371.45      8.88 o
   2   2  11      974.10     1017.05     16.45 o
   3   2  11     1780.72     1791.94     29.12 o
   4   2  11      469.72      472.62      9.95 o
   5   2  11      148.11      162.86      5.10 o
   6   2  11       56.65       65.88      4.19 o
   7   2  11     2793.79     2568.15     55.19 o
   8   2  11      325.60      260.74     13.00 o
   9   2  11      929.11      915.46     24.26 o
  10   2  11      222.71      210.56     12.50 o
  11   2  11       76.12       89.57      6.50 o
  12   2  11      434.55      431.16     15.46 o
  13   2  11      192.34      177.83     10.69 o
  14   2  11      105.70       97.88      7.98 o
  15   2  11       94.26       77.48     10.12 o
  16   2  11       22.05       32.90      5.59 o
  17   2  11       92.31       56.01     15.05 o
   1   3  11      423.18      371.45      9.95 o
   2   3  11      287.16      288.29      7.81 o
   3   3  11     2246.11     2313.17     33.07 o
   4   3  11     1073.44     1063.35     20.56 o
   5   3  11      282.18      249.72      8.14 o
   6   3  11      436.57      439.55     10.86 o
   7   3  11      350.70      324.40     10.36 o
   8   3  11       29.64       42.77      5.59 o
   9   3  11      417.50      409.94     15.13 o
  10   3  11      198.28      203.16     12.26 o
  11   3  11       50.88       36.93      5.59 o
  12   3  11      627.70      601.26     21.14 o
  13   3  11       94.82      124.45     12.17 o
  14   3  11      221.84      251.53     15.46 o
  15   3  11      122.87      127.65      9.71 o
  16   3  11       33.48        9.95      5.76 o
  17   3  11       22.41       18.01     10.69 o
   1   4  11      406.47      415.78     10.53 o
   2   4  11      639.57      650.04     16.12 o
   3   4  11      112.56      122.56      6.33 o
   4   4  11      227.94      230.14      6.99 o
   5   4  11      212.84      208.92      6.66 o
   6   4  11        8.32       10.69      2.47 o
   7   4  11      168.20      170.26      6.74 o
   8   4  11       74.35       80.61      6.66 o
   9   4  11       76.99       91.22     11.52 o
  10   4  11      200.28      234.58     11.43 o
  11   4  11       63.94       57.74      7.40 o
  12   4  11       30.64       27.88      5.76 o
  13   4  11      326.32      334.77     12.58 o
  14   4  11      142.72      140.98     10.20 o
  15   4  11      114.96      139.58      8.80 o
  16   4  11       58.35       83.73      9.95 o
   1   5  11      920.59      936.44     17.52 o
   2   5  11      336.23      344.31      9.54 o
   3   5  11      602.69      546.32     12.09 o
   4   5  11      225.23      232.77      6.99 o
   5   5  11       30.60       13.08      2.47 o
   6   5  11      440.37      407.64     10.45 o
   7   5  11      276.40      249.72     11.76 o
   8   5  11     1367.99     1431.02     32.57 o
   9   5  11       37.99       37.67      5.59 o
  10   5  11      334.36      362.65     15.30 o
  11   5  11        0.63       11.43      6.58 o
  12   5  11      161.64      174.05     11.35 o
  13   5  11      209.20      257.94     14.72 o
  14   5  11      180.79      190.33     12.67 o
  15   5  11       44.58       28.79      5.84 o
  16   5  11       93.99      104.21      9.95 o
   1   6  11      194.38      196.66      6.42 o
   2   6  11      357.07      372.52      9.95 o
   3   6  11      878.65      859.12     18.51 o
   4   6  11      208.81      224.96      6.91 o
   5   6  11       47.65       51.00      4.11 o
   6   6  11       74.05       74.03      4.94 o
   7   6  11      329.72      361.58     13.08 o
   8   6  11      202.82      197.49     12.09 o
   9   6  11       97.00      106.02      8.88 o
  10   6  11       67.83      114.41      9.79 o
  11   6  11       19.65        2.47      5.02 o
  12   6  11       83.75       87.93      9.13 o
  13   6  11       44.91       45.40      8.88 o
  14   6  11       42.86       42.77      7.48 o
  15   6  11       89.32      127.65     12.34 o
   1   7  11      222.48      236.31     11.43 o
   2   7  11       29.45        9.95      4.19 o
   3   7  11      297.09      262.55     10.20 o
   4   7  11       74.19       70.16      4.77 o
   5   7  11      646.24      678.17     14.97 o
   6   7  11       97.45       89.00      5.92 o
   7   7  11      556.78      537.02     19.90 o
   8   7  11       41.74       16.37      6.50 o
   9   7  11       32.57       39.48      8.31 o
  10   7  11        6.47        0.00      8.23 o
  11   7  11       48.88       65.88      8.88 o
  12   7  11       24.39        5.84      5.84 o
  13   7  11       80.73       97.88      9.62 o
  14   7  11      211.55      252.43     14.56 o
   1   8  11       82.01      132.92     12.58 o
   2   8  11      320.15      325.39     13.49 o
   3   8  11       52.72       42.03      6.66 o
   4   8  11      117.75       96.23      6.74 o
   5   8  11       53.18       73.04     12.26 o
   6   8  11       82.08      122.56     10.78 o
   7   8  11       17.69        5.84      4.94 o
   8   8  11      139.01      130.95      9.87 o
   9   8  11      131.16      105.45     10.03 o
  10   8  11        6.44       -4.11      5.76 o
  11   8  11       38.77       36.93      8.39 o
  12   8  11      114.70      125.76     11.60 o
  13   8  11       53.60       65.88      8.39 o
   1   9  11      119.41      109.56     12.58 o
   2   9  11       39.46       92.86     12.17 o
   3   9  11       55.26       47.79      9.13 o
   4   9  11        5.85        6.50      7.32 o
   5   9  11        7.43       12.26      7.40 o
   6   9  11       55.63       46.23      9.71 o
   7   9  11       61.82       68.19      8.97 o
   8   9  11       56.08       23.77      8.14 o
   9   9  11       33.00       39.48      7.57 o
  10   9  11       54.49       72.55      9.79 o
  11   9  11       64.76       52.64      8.31 o
   1  10  11      120.91      112.03     18.18 o
   2  10  11      208.86      295.12     22.70 o
   3  10  11       80.62       83.16     12.58 o
   4  10  11      154.07      113.18     14.07 o
   5  10  11       13.56        4.11      8.31 o
   6  10  11       33.81       22.95      9.05 o
   7  10  11      123.51      137.61     14.15 o
   8  10  11      212.39      248.81     19.90 o
   9  10  11       12.75       -7.40     16.37 o
   1  11  11       86.51       73.04     11.27 o
   2  11  11      176.63      195.10     16.86 o
   3  11  11       77.72       92.29     13.24 o
   4  11  11        6.26       13.08      9.71 o
   5  11  11       66.70       38.74     13.24 o
   6  11  11       30.38       74.03     20.73 o
   0   0  12      291.35      308.03     16.12 o
   2   0  12      641.86      609.73     19.82 o
   4   0  12       94.87       87.43      2.71 o
   6   0  12      994.03      979.04     19.74 o
   8   0  12      434.75      389.30     13.57 o
  10   0  12      869.15      814.29     18.01 o
  12   0  12      212.05      200.69      9.79 o
  14   0  12      676.24      631.20     25.91 o
  16   0  12        3.75       26.32      9.13 o
   0   1  12      569.97      604.06     18.34 o
   1   1  12     1123.96     1154.98     31.17 o
   2   1  12      423.17      437.09      9.62 o
   3   1  12      520.69      529.04      9.21 o
   4   1  12      309.25      329.58      7.32 o
   5   1  12      150.79      138.27      4.69 o
   6   1  12     1256.59     1303.78     26.90 o
   7   1  12       10.05       10.69      3.37 o
   8   1  12      118.80      139.58      6.74 o
   9   1  12      243.76      270.03     12.26 o
  10   1  12      577.11      581.77     18.01 o
  11   1  12      610.52      631.20     18.75 o
  12   1  12       36.43       42.77      5.59 o
  13   1  12       19.27       26.32      5.92 o
  14   1  12      290.25      314.12     13.24 o
  15   1  12      177.92      191.07     21.39 o
  16   1  12      197.03      129.63     18.26 o
  17   1  12       38.62       27.23     10.78 o
   0   2  12     1311.91     1326.64     22.95 o
   1   2  12       50.15       37.67      2.47 o
   2   2  12     1001.63      988.01     18.01 o
   3   2  12      148.46      137.61      4.69 o
   4   2  12      365.43      387.08     10.12 o
   5   2  12     2265.29     2180.01     42.85 o
   6   2  12      137.27      120.01      5.68 o
   7   2  12      267.65      263.54      9.29 o
   8   2  12      203.07      196.66      8.88 o
   9   2  12      117.33      143.04      8.23 o
  10   2  12      343.85      375.89     14.48 o
  11   2  12       85.74      115.07      9.87 o
  12   2  12      354.39      342.17     13.82 o
  13   2  12      151.99       98.46      7.98 o
  14   2  12      300.26      324.40     15.46 o
  15   2  12       92.66      113.18     11.60 o
  16   2  12       66.52       13.08      9.71 o
   0   3  12     4513.31     4389.04     79.78 o
   1   3  12     3391.74     3389.52     53.46 o
   2   3  12      326.27      344.31      8.55 o
   3   3  12      634.59      642.80     14.56 o
   4   3  12      224.97      196.66      8.06 o
   5   3  12      805.64      783.53     16.04 o
   6   3  12      391.51      351.79      9.71 o
   7   3  12       53.99       44.25      4.94 o
   8   3  12       15.93       10.69      5.84 o
   9   3  12      438.94      444.32     16.94 o
  10   3  12       10.73       24.59      4.85 o
  11   3  12      496.63      517.20     16.94 o
  12   3  12      364.74      358.29     15.22 o
  13   3  12      240.64      238.04     12.42 o
  14   3  12       63.77       72.55      8.31 o
  15   3  12       15.49       18.01      8.31 o
  16   3  12      223.76      231.05     17.44 o
   0   4  12      253.74      221.59      6.00 o
   1   4  12      178.10      172.56      6.00 o
   2   4  12      395.13      384.86     10.12 o
   3   4  12      956.88      869.24     20.32 o
   4   4  12       82.55       82.17      5.76 o
   5   4  12     1174.63     1180.48     23.69 o
   6   4  12      199.15      138.92      6.74 o
   7   4  12      308.00      333.78     11.52 o
   8   4  12       19.54       14.81      4.19 o
   9   4  12      192.52      182.43     10.86 o
  10   4  12       22.34       10.69      6.58 o
  11   4  12       89.98       92.29      8.23 o
  12   4  12       18.69       32.90      6.58 o
  13   4  12       76.74       71.56      7.32 o
  14   4  12      389.54      352.86     17.27 o
  15   4  12       67.16       84.72     10.03 o
  16   4  12      126.74       97.30     10.78 o
   0   5  12     1069.13     1116.32     23.03 o
   1   5  12      523.63      505.60     14.15 o
   2   5  12      707.36      679.65     20.97 o
   3   5  12      273.86      269.13     10.36 o
   4   5  12     1238.40     1379.36     27.72 o
   5   5  12      538.18      502.97     14.15 o
   6   5  12     1155.74     1226.21     24.10 o
   7   5  12      709.40      739.20     18.75 o
   8   5  12       46.48       65.88      7.48 o
   9   5  12      126.21      115.65      9.87 o
  10   5  12       98.49       89.00      9.21 o
  11   5  12       78.93       31.91      9.05 o
  12   5  12       66.80       63.99      8.23 o
  13   5  12       98.84       57.74      7.40 o
  14   5  12       52.64       43.51      7.57 o
  15   5  12      140.12      227.59     19.90 o
   0   6  12     1754.59     1922.89     35.20 o
   1   6  12      639.66      636.96     15.96 o
   2   6  12      479.44      554.38     16.20 o
   3   6  12      188.87      184.00      7.81 o
   4   6  12      204.67      187.12      7.81 o
   5   6  12      263.44      235.41      8.80 o
   6   6  12       70.80       94.51      5.59 o
   7   6  12       26.59       34.55      6.74 o
   8   6  12       92.91      106.02      8.88 o
   9   6  12       55.71       65.88      8.88 o
  10   6  12      230.35      199.13     12.17 o
  11   6  12      236.16      254.24     15.55 o
  12   6  12       16.19       30.35      6.66 o
  13   6  12       94.20      125.11     10.94 o
  14   6  12       25.63       56.01      9.87 o
   0   7  12     1057.83     1070.84     28.13 o
   1   7  12      588.44      482.65     22.70 o
   2   7  12     1106.27     1026.26     29.36 o
   3   7  12       31.55       10.69      5.84 o
   4   7  12      710.27      700.70     18.26 o
   5   7  12      541.61      549.03     16.12 o
   6   7  12      415.65      427.55     17.77 o
   7   7  12       82.03      101.91      9.87 o
   8   7  12       36.64       50.17      7.32 o
   9   7  12       30.60       16.37      7.40 o
  10   7  12       44.10       59.96      8.47 o
  11   7  12       77.52       67.28     11.27 o
  12   7  12      184.97      182.43     13.16 o
  13   7  12        6.44        5.84      7.48 o
   0   8  12      612.27      654.48     27.88 o
   1   8  12      119.98       79.04      9.71 o
   2   8  12      142.22      141.64     12.26 o
   3   8  12      328.24      292.16     16.70 o
   4   8  12       12.36       19.74      7.40 o
   5   8  12      182.08      186.38     12.50 o
   6   8  12      109.20      100.18      9.79 o
   7   8  12       53.58       30.35      6.66 o
   8   8  12      199.35      227.59     13.82 o
   9   8  12       17.22       17.27      6.66 o
  10   8  12      162.34      188.69     12.58 o
  11   8  12        6.52        4.85      8.23 o
  12   8  12       63.21       56.92      9.05 o
   0   9  12      222.52      257.94     18.42 o
   1   9  12        1.99       15.63      8.14 o
   2   9  12      101.12      110.79     12.09 o
   3   9  12       19.71       13.08      6.66 o
   4   9  12        2.72       22.13      8.06 o
   5   9  12      112.83       71.56      9.71 o
   6   9  12       27.34       45.40      8.88 o
   7   9  12       83.38      127.65     11.68 o
   8   9  12       73.03       41.29      7.40 o
   9   9  12       63.04       74.03      8.88 o
  10   9  12      200.89      192.72     14.31 o
   0  10  12      513.55      540.97     28.05 o
   1  10  12      303.12      316.18     20.40 o
   2  10  12       42.29       27.23     11.68 o
   3  10  12      201.19      211.39     17.52 o
   4  10  12       34.98       46.23     10.53 o
   5  10  12      127.68      107.17     13.08 o
   6  10  12      162.14      152.08     14.89 o
   7  10  12       67.09      105.45     13.00 o
   8  10  12       17.45        1.65      9.95 o
   0  11  12      135.78      161.38     13.82 o
   1  11  12        2.75        0.82      7.48 o
   2  11  12       27.31       22.95      9.05 o
   3  11  12        8.48       19.74      8.14 o
   4  11  12       90.99       87.43     17.19 o
   2   0  13      147.02      171.00      9.79 o
   4   0  13      447.17      441.94     12.09 o
   6   0  13      156.38      198.31      5.68 o
   8   0  13      101.92       91.22      6.00 o
  10   0  13       36.71       46.23      5.84 o
  12   0  13      305.53      318.23     17.36 o
  14   0  13      248.00      188.69     14.15 o
  16   0  13      104.02       90.64     13.08 o
   1   1  13      163.11      204.81     13.98 o
   2   1  13       81.95       83.16      2.63 o
   3   1  13       50.00       49.35      2.39 o
   4   1  13       71.61       66.79      3.29 o
   5   1  13       95.80       82.17      3.13 o
   6   1  13       79.72       85.30      4.77 o
   7   1  13      323.87      309.10     11.10 o
   8   1  13     1071.41     1097.24     28.54 o
   9   1  13      320.50      277.68     11.43 o
  10   1  13      241.82      278.59     12.42 o
  11   1  13       75.04       55.19      6.00 o
  12   1  13       18.00       26.32      5.92 o
  13   1  13       63.00       63.09      8.23 o
  14   1  13       89.06      101.91      9.87 o
  15   1  13       27.07       13.90     11.52 o
  16   1  13       20.13       16.37      9.71 o
   1   2  13      245.49      220.68      6.83 o
   2   2  13       16.60       22.13      2.47 o
   3   2  13      746.96      751.70     15.71 o
   4   2  13      234.24      248.81      8.14 o
   5   2  13      298.71      271.92      8.55 o
   6   2  13      165.99      164.34      6.58 o
   7   2  13      259.52      252.43      9.13 o
   8   2  13        9.43        9.05      3.29 o
   9   2  13       87.72      101.91      6.33 o
  10   2  13       28.05       38.74      5.68 o
  11   2  13      162.65      164.34      9.54 o
  12   2  13        6.87       27.88      6.66 o
  13   2  13      251.34      306.06     18.10 o
  14   2  13       62.23       59.06     10.61 o
  15   2  13       35.36       62.68      9.05 o
  16   2  13      157.18      173.30     19.66 o
   1   3  13      234.91      210.56      7.48 o
   2   3  13       39.38       39.48      3.95 o
   3   3  13      881.95      875.98     22.04 o
   4   3  13       25.57       16.37      4.19 o
   5   3  13      122.25      130.95      7.24 o
   6   3  13      154.73      140.98      6.83 o
   7   3  13      308.54      282.45     12.50 o
   8   3  13        2.78       27.88      4.85 o
   9   3  13      287.53      262.55     11.19 o
  10   3  13       85.76       74.03      5.92 o
  11   3  13      177.60      228.41     13.00 o
  12   3  13        3.30       -9.75      6.50 o
  13   3  13      419.51      425.24     17.77 o
  14   3  13       12.80        0.00      8.23 o
  15   3  13      132.73      125.11     13.49 o
   1   4  13      196.84      168.78      8.23 o
   2   4  13      194.56      200.69      8.14 o
   3   4  13      330.55      331.64     11.52 o
   4   4  13      390.95      426.39     13.00 o
   5   4  13      130.89      114.41      7.40 o
   6   4  13       63.13       77.48      5.59 o
   7   4  13       79.74       74.03      5.92 o
   8   4  13      847.59      793.16     24.26 o
   9   4  13      721.07      778.68     24.02 o
  10   4  13      355.85      465.13     23.52 o
  11   4  13       88.02       98.46     13.08 o
  12   4  13       23.58        9.95      5.76 o
  13   4  13       68.81       29.69      6.58 o
  14   4  13      237.78      222.41     14.56 o
  15   4  13      110.41      173.30     15.87 o
   1   5  13      599.72      581.77     15.22 o
   2   5  13      546.04      527.73     15.79 o
   3   5  13      222.22      196.66      8.88 o
   4   5  13      932.25      920.73     22.62 o
   5   5  13      493.81      483.89     15.13 o
   6   5  13      194.89      176.35      9.87 o
   7   5  13      417.34      432.32     13.16 o
   8   5  13       21.98       29.69      6.58 o
   9   5  13       70.18       55.19      7.24 o
  10   5  13      278.11      334.77     14.72 o
  11   5  13       57.37       62.68      9.05 o
  12   5  13       25.28        6.50      6.58 o
  13   5  13       19.40       20.56      9.13 o
  14   5  13       98.55       66.79      9.87 o
   1   6  13       95.46       99.61      7.98 o
   2   6  13      260.53      256.13     11.93 o
   3   6  13      253.38      275.71     11.43 o
   4   6  13      129.62      145.09      7.57 o
   5   6  13       45.53       46.97      5.10 o
   6   6  13       10.09       10.69      4.11 o
   7   6  13      570.44      618.29     19.99 o
   8   6  13      200.41      230.14     13.08 o
   9   6  13       35.11       44.25      6.50 o
  10   6  13      126.58      134.89     10.69 o
  11   6  13       48.26       23.77      7.24 o
  12   6  13       79.44       87.43     11.76 o
  13   6  13       12.34        9.95      7.40 o
   1   7  13      276.47      264.44     16.78 o
   2   7  13       92.03       84.72      8.97 o
   3   7  13      206.89      196.66      8.88 o
   4   7  13       47.30       44.25      4.94 o
   5   7  13        9.29        9.05      5.68 o
   6   7  13       91.39      132.26      9.87 o
   7   7  13        1.18        3.29      4.85 o
   8   7  13       40.92        3.29      7.32 o
   9   7  13       39.13       22.95      6.58 o
  10   7  13       12.16       14.81      7.48 o
  11   7  13       61.99       71.56     10.69 o
  12   7  13       74.11       59.96      9.79 o
   1   8  13       26.39        4.11      8.31 o
   2   8  13       95.89       75.51     10.45 o
   3   8  13      142.00      117.54     10.61 o
   4   8  13        5.28        2.47      6.58 o
   5   8  13       26.41       18.01      5.84 o
   6   8  13       22.47       42.77      7.48 o
   7   8  13       39.94       75.01      8.97 o
   8   8  13       17.22       13.90      5.76 o
   9   8  13       76.70       95.66     10.12 o
  10   8  13        9.76       24.59      8.23 o
  11   8  13       39.15       23.77      7.24 o
   1   9  13       28.27       13.90      7.48 o
   2   9  13      123.38      107.75     13.08 o
   3   9  13       20.02       -9.95      7.40 o
   4   9  13       43.94       25.50      8.14 o
   5   9  13       20.41       40.14      9.13 o
   6   9  13      136.90      153.48     12.09 o
   7   9  13      106.22      105.45     10.61 o
   8   9  13      144.58      150.69     13.41 o
   9   9  13        1.67       -2.47      7.40 o
   1  10  13        0.29        2.47      9.05 o
   2  10  13      158.50      163.60     16.12 o
   3  10  13       37.73       42.03     10.03 o
   4  10  13        5.64        4.11     17.27 o
   5  10  13       91.26       63.09     10.45 o
   6  10  13       22.98       51.00     15.55 o
   0   0  14      219.14      239.85     19.58 o
   2   0  14       76.14       59.96      7.57 o
   4   0  14      274.36      263.54      6.50 o
   6   0  14     1119.70     1133.68     21.22 o
   8   0  14      377.82      416.93     17.60 o
  10   0  14      404.93      424.01     18.92 o
  12   0  14       77.19       89.00      8.14 o
  14   0  14      141.24      152.08     14.89 o
   0   1  14      274.71      316.18     13.24 o
   1   1  14      136.91      158.50     10.12 o
   2   1  14      453.26      522.46     18.34 o
   3   1  14       70.16       70.16      3.37 o
   4   1  14      396.24      408.79     10.45 o
   5   1  14       32.26       30.35      1.56 o
   6   1  14      144.21      132.26      5.92 o
   7   1  14        2.77       -1.65      4.11 o
   8   1  14      186.65      216.49     13.49 o
   9   1  14      120.68      120.01     10.03 o
  10   1  14      948.08      922.46     33.07 o
  11   1  14       46.79       49.35      7.24 o
  12   1  14      379.12      376.96     20.07 o
  13   1  14       25.00       33.56      7.32 o
  14   1  14      107.68      121.90     11.43 o
  15   1  14       84.78       75.01     13.41 o
   0   2  14      254.29      226.69      7.81 o
   1   2  14      675.05      709.83     16.78 o
   2   2  14      163.22      151.34      4.94 o
   3   2  14      333.96      334.77      7.32 o
   4   2  14       50.82       54.29      3.37 o
   5   2  14      359.36      336.90      9.46 o
   6   2  14      372.34      362.65      9.87 o
   7   2  14        6.60        4.11      3.29 o
   8   2  14       31.75        6.50      4.11 o
   9   2  14      328.81      303.02     13.00 o
  10   2  14      146.20      128.31      9.13 o
  11   2  14      251.82      254.24     14.64 o
  12   2  14       48.96       79.04      9.21 o
  13   2  14      109.54      121.90     11.43 o
  14   2  14      180.24      294.13     25.58 o
  15   2  14      265.89      197.49     16.12 o
   0   3  14      356.07      369.23      9.95 o
   1   3  14      480.25      472.62     11.19 o
   2   3  14      100.01      106.02      5.92 o
   3   3  14       67.69       98.46      5.68 o
   4   3  14      401.89      414.63     12.83 o
   5   3  14      417.71      408.79     12.75 o
   6   3  14      421.52      435.94     12.01 o
   7   3  14      619.68      605.54     16.94 o
   8   3  14      264.20      255.15     11.93 o
   9   3  14      113.78      155.62     10.03 o
  10   3  14       43.65       27.88      5.76 o
  11   3  14       13.73       17.27      6.66 o
  12   3  14       86.85      107.75      8.97 o
  13   3  14        9.71       32.90      7.24 o
  14   3  14      103.44       77.48     15.63 o
   0   4  14      496.93      490.22     16.53 o
   1   4  14     1394.82     1505.70     31.17 o
   2   4  14      177.08      170.26      7.48 o
   3   4  14      653.26      644.20     16.04 o
   4   4  14      628.81      598.47     16.86 o
   5   4  14      362.81      398.43     12.58 o
   6   4  14      983.39      968.27     21.39 o
   7   4  14      288.16      322.35     12.34 o
   8   4  14      191.19      228.41     12.17 o
   9   4  14      479.46      521.15     18.34 o
  10   4  14       62.39       51.82      9.87 o
  11   4  14      803.34      759.60     33.23 o
  12   4  14      146.20      146.49     11.76 o
  13   4  14       90.48       72.55     11.76 o
  14   4  14        6.74       14.81      7.48 o
   0   5  14      522.23      522.46     18.34 o
   1   5  14       61.84       59.96      6.66 o
   2   5  14      301.48      316.18     11.19 o
   3   5  14      458.01      401.88     16.12 o
   4   5  14      177.72      176.35      9.13 o
   5   5  14      439.90      383.71     13.49 o
   6   5  14      408.93      403.03     13.82 o
   7   5  14      117.73      120.01      7.57 o
   8   5  14      119.01      157.10     12.26 o
   9   5  14       15.93        4.85      4.94 o
  10   5  14       96.92       74.03      9.87 o
  11   5  14       75.13       97.30      9.62 o
  12   5  14      143.24      156.36     11.52 o
  13   5  14      183.98      257.94     18.42 o
   0   6  14      645.20      711.40     22.95 o
   1   6  14      322.58      340.03     16.94 o
   2   6  14      216.13      210.56      9.95 o
   3   6  14       85.67       59.96      5.76 o
   4   6  14      664.97      669.20     19.33 o
   5   6  14      348.19      305.07     11.02 o
   6   6  14      167.69      152.08     10.61 o
   7   6  14      153.26      157.10     10.78 o
   8   6  14      351.67      450.41     21.88 o
   9   6  14       16.15        9.95      6.66 o
  10   6  14      187.80      177.09     13.00 o
  11   6  14       75.20       39.48      7.57 o
  12   6  14       66.25      103.64     11.68 o
   0   7  14      555.70      491.46     24.18 o
   1   7  14       10.70       35.20      6.50 o
   2   7  14      161.07      167.30     10.36 o
   3   7  14      131.94      122.56      8.23 o
   4   7  14      351.76      355.00     16.20 o
   5   7  14      116.14      155.62     10.78 o
   6   7  14       93.60       98.46      9.13 o
   7   7  14       86.67       66.79      8.88 o
   8   7  14      262.51      249.72     14.48 o
   9   7  14       43.15       70.16     10.12 o
  10   7  14       63.31       86.36     10.12 o
  11   7  14      218.36      264.44     19.58 o
   0   8  14      795.75      859.12     33.64 o
   1   8  14       54.61       83.16     10.45 o
   2   8  14       50.41       76.49     10.53 o
   3   8  14       10.55       -3.29      5.68 o
   4   8  14        5.16        2.47      5.76 o
   5   8  14       42.13       35.20      7.48 o
   6   8  14       28.78       27.88      8.14 o
   7   8  14       17.05       -5.84      5.84 o
   8   8  14       48.11       39.48      8.31 o
   9   8  14       29.70       70.16     13.00 o
   0   9  14       65.46       42.03     10.03 o
   1   9  14        8.39      -11.10      7.40 o
   2   9  14      271.45      260.74     19.41 o
   3   9  14      156.32      203.16     17.19 o
   4   9  14      139.10      117.54     12.42 o
   5   9  14      235.79      288.29     18.51 o
   6   9  14       87.91       58.23     10.53 o
   7   9  14       57.92       36.27     11.43 o
   0  10  14       27.17       31.91      8.14 o
   1  10  14       45.51       91.22     13.16 o
   2  10  14       31.08       42.77     10.86 o
   3  10  14       79.56      112.03     18.84 o
   2   0  15      212.90      176.35     12.17 o
   4   0  15      436.10      415.78     16.37 o
   6   0  15      314.34      358.29     17.36 o
   8   0  15      445.01      413.48     18.67 o
  10   0  15      168.63      138.27     10.12 o
  12   0  15       39.07       46.97      8.23 o
  14   0  15       78.25       67.28     10.86 o
   1   1  15       69.55       65.88      7.48 o
   2   1  15      270.16      283.44     18.34 o
   3   1  15      147.12      178.65     13.00 o
   4   1  15      680.88      694.70     24.18 o
   5   1  15       30.28       18.01      6.58 o
   6   1  15        0.18       -7.53      5.02 o
   7   1  15      204.77      189.51     10.28 o
   8   1  15      173.17      170.26      8.97 o
   9   1  15      133.68      120.01     10.03 o
  10   1  15       46.75       43.51      6.42 o
  11   1  15       65.10       58.23      7.40 o
  12   1  15        4.71        4.11      5.76 o
  13   1  15       94.11       78.06     13.16 o
  14   1  15       39.40       61.77     10.86 o
   1   2  15       14.84        7.40      5.76 o
   2   2  15      143.90      157.10     10.03 o
   3   2  15      426.69      414.63     16.37 o
   4   2  15       73.67       69.17      4.28 o
   5   2  15      239.67      286.32      9.71 o
   6   2  15      132.73      118.11      5.59 o
   7   2  15      336.89      317.16     13.24 o
   8   2  15      119.90      128.31      8.47 o
   9   2  15       97.93       97.30      8.47 o
  10   2  15      145.57      154.96     10.03 o
  11   2  15        5.36       13.08      8.88 o
  12   2  15       19.19       33.56      5.68 o
  13   2  15        7.19       -4.11      5.76 o
  14   2  15        3.87       -7.28      4.85 o
   1   3  15        4.33        7.40      1.73 o
   2   3  15      211.59      203.98      8.23 o
   3   3  15      367.03      341.10     11.68 o
   4   3  15      316.18      264.44     10.28 o
   5   3  15       77.43       83.73      6.83 o
   6   3  15      137.91      128.31      7.16 o
   7   3  15      314.97      327.53     11.43 o
   8   3  15      408.97      380.33     15.63 o
   9   3  15      381.34      452.88     17.11 o
  10   3  15      334.04      355.00     15.13 o
  11   3  15       52.11       54.29      7.65 o
  12   3  15      129.56      148.55     11.19 o
  13   3  15       51.75       81.59     11.43 o
   1   4  15      308.45      293.15     10.78 o
   2   4  15       69.61       71.56      5.84 o
   3   4  15      205.52      189.51      8.72 o
   4   4  15      351.14      353.93     14.07 o
   5   4  15      258.06      264.44     10.28 o
   6   4  15       11.66        0.82      5.02 o
   7   4  15      396.30      414.63     12.83 o
   8   4  15       16.86       12.26      4.85 o
   9   4  15      190.70      203.98     12.26 o
  10   4  15       62.33       54.29      7.65 o
  11   4  15       22.01       36.93      6.66 o
  12   4  15       41.89       59.06      9.71 o
  13   4  15      239.75      213.94     16.78 o
   1   5  15      243.84      212.29     10.03 o
   2   5  15      205.42      251.53     11.84 o
   3   5  15       92.15      112.60      7.32 o
   4   5  15      187.32      185.56      9.38 o
   5   5  15        6.37        3.29      4.85 o
   6   5  15       22.54       22.95      4.11 o
   7   5  15       53.30       42.77      7.48 o
   8   5  15      406.73      383.71     18.01 o
   9   5  15       29.96       60.87      8.06 o
  10   5  15       80.35       86.36      9.05 o
  11   5  15       49.04       51.00      9.05 o
  12   5  15       64.39      112.03     12.17 o
   1   6  15       40.47       43.51      5.68 o
   2   6  15       84.24       84.72      6.33 o
   3   6  15      108.46      125.11      8.31 o
   4   6  15       60.82       65.88      6.50 o
   5   6  15        9.97       22.13      5.68 o
   6   6  15       45.82       14.81      7.48 o
   7   6  15      177.88      211.39     13.32 o
   8   6  15      134.45      178.65     13.82 o
   9   6  15        7.49       -4.85      4.94 o
  10   6  15      105.32      120.01     11.35 o
  11   6  15       58.90       46.23      8.97 o
   1   7  15      195.44      219.86     11.93 o
   2   7  15       41.59       44.25      6.50 o
   3   7  15       66.32       83.16      9.95 o
   4   7  15        4.38       -3.29      6.50 o
   5   7  15       44.42       31.91      8.14 o
   6   7  15        0.85       22.95      6.58 o
   7   7  15      193.32      245.19     15.30 o
   8   7  15       14.07        4.11      5.76 o
   9   7  15       36.43       68.19     11.35 o
   1   8  15       62.06       56.92     10.86 o
   2   8  15       51.34       15.63      9.05 o
   3   8  15      134.04      145.09     10.36 o
   4   8  15       16.55       16.37      5.76 o
   5   8  15       29.39       32.90      8.23 o
   6   8  15       22.88       18.01      7.32 o
   7   8  15       55.86       73.04     12.26 o
   8   8  15       14.59       27.88     10.61 o
   1   9  15      114.94      143.69     13.74 o
   2   9  15      106.84      128.97     13.00 o
   3   9  15       40.44       59.06     10.61 o
   4   9  15       48.64      131.60     19.08 o
   5   9  15       54.65       78.06     16.20 o
   0   0  16      989.42      962.92     53.38 o
   2   0  16      512.52      591.47     20.89 o
   4   0  16       12.97       16.37      6.50 o
   6   0  16      401.33      400.73     18.34 o
   8   0  16       45.43       26.32     10.03 o
  10   0  16      352.73      349.65     19.33 o
  12   0  16       95.49      113.18      9.79 o
   0   1  16       45.63       45.40      7.32 o
   1   1  16        1.01        1.65      4.94 o
   2   1  16       86.75       93.93     10.03 o
   3   1  16      117.95       65.88      8.88 o
   4   1  16      364.62      407.64     18.51 o
   5   1  16        9.02        8.23      5.76 o
   6   1  16     1131.94     1118.30     32.57 o
   7   1  16       81.25       79.04     11.76 o
   8   1  16      117.34       87.93     10.78 o
   9   1  16      193.99      203.98     10.61 o
  10   1  16      242.42      299.07     13.90 o
  11   1  16      210.55      215.58     14.31 o
  12   1  16       73.54       53.46      9.21 o
  13   1  16       54.39       36.93      7.32 o
   0   2  16      106.63      158.50     12.26 o
   1   2  16      102.68      120.01     10.69 o
   2   2  16      580.56      584.48     20.81 o
   3   2  16       82.16       67.28      7.98 o
   4   2  16      200.71      190.33     15.05 o
   5   2  16       34.77       40.14      6.58 o
   6   2  16        4.01       15.63      2.47 o
   7   2  16       89.49      116.88      7.40 o
   8   2  16      142.05      135.55      9.38 o
   9   2  16       16.42       23.77      5.02 o
  10   2  16      146.84      140.98     12.26 o
  11   2  16       24.32       15.63      7.48 o
  12   2  16        8.01        6.50      5.68 o
   0   3  16      886.07      975.43     30.43 o
   1   3  16      671.81      750.14     29.86 o
   2   3  16       84.09      108.41      8.97 o
   3   3  16      219.12      242.48     14.31 o
   4   3  16      487.36      425.24     13.00 o
   5   3  16      161.85      167.30      8.14 o
   6   3  16       86.27       92.86      6.66 o
   7   3  16       89.68      100.18      7.48 o
   8   3  16      109.12      147.15     10.45 o
   9   3  16      111.91      140.98     10.86 o
  10   3  16        4.62        4.11      5.76 o
  11   3  16      280.76      271.92     17.03 o
  12   3  16      154.00      123.21     11.43 o
   0   4  16     1208.37     1168.72     35.29 o
   1   4  16      259.68      269.13      9.38 o
   2   4  16      159.48      152.82      7.07 o
   3   4  16      367.62      361.58     13.08 o
   4   4  16      299.77      280.56     11.52 o
   5   4  16     1015.43     1050.27     25.99 o
   6   4  16      223.08      195.84      8.80 o
   7   4  16      182.21      180.95     11.60 o
   8   4  16       46.49       36.27      6.58 o
   9   4  16       39.71       35.20      7.48 o
  10   4  16       14.14       22.13      6.50 o
  11   4  16       92.46       56.01      9.05 o
   0   5  16      261.21      287.31     13.57 o
   1   5  16      325.55      343.24     12.75 o
   2   5  16       20.90       23.77      5.84 o
   3   5  16       37.70       43.51      5.68 o
   4   5  16      325.43      348.58     13.90 o
   5   5  16        7.40       31.26      6.74 o
   6   5  16       72.34       98.46      9.71 o
   7   5  16      247.59      267.24     14.07 o
   8   5  16       93.60       99.61      9.13 o
   9   5  16      192.15      170.26     14.23 o
  10   5  16       44.03       56.92      9.95 o
   0   6  16        4.73       -1.65      4.11 o
   1   6  16      110.68      103.64      7.57 o
   2   6  16       11.20       15.63      5.02 o
   3   6  16       19.84       13.08      4.11 o
   4   6  16       31.10       20.56      6.50 o
   5   6  16       92.70       64.98      7.40 o
   6   6  16        2.11        4.11      5.76 o
   7   6  16       96.41       95.66     12.34 o
   8   6  16      153.62      189.51     15.79 o
   9   6  16      120.41      103.06     11.68 o
   0   7  16      116.02       92.86      9.95 o
   1   7  16      459.44      446.79     16.94 o
   2   7  16      366.57      392.75     18.18 o
   3   7  16       56.48       45.40      7.32 o
   4   7  16      126.88      127.66     13.00 o
   5   7  16      120.41      128.97     12.34 o
   6   7  16       78.60       55.19     10.61 o
   7   7  16       47.77       22.95      9.05 o
   8   7  16       23.70       59.06     13.24 o
   0   8  16       62.75       31.26      8.97 o
   1   8  16       83.64      107.17     12.50 o
   2   8  16        5.14       16.37      8.14 o
   3   8  16      152.76      147.89     14.64 o
   4   8  16       14.05       -9.05      9.87 o
   5   8  16      191.58      171.74     19.58 o
   2   0  17      144.41      180.13     13.82 o
   4   0  17      144.81      134.24     10.61 o
   6   0  17       46.83       25.50      6.66 o
   8   0  17      525.80      573.46     30.19 o
  10   0  17       61.82       41.29     15.46 o
   1   1  17       18.52       21.30      7.40 o
   2   1  17       84.86       86.36      9.05 o
   3   1  17       17.90       30.35      6.66 o
   4   1  17       62.76       56.92      9.95 o
   5   1  17       67.23       59.06      8.80 o
   6   1  17       30.91       35.20      7.48 o
   7   1  17      135.59      170.26     17.19 o
   8   1  17      337.11      297.09     21.71 o
   9   1  17        4.26        2.47      9.95 o
  10   1  17       36.46       63.99     14.72 o
  11   1  17       36.59       44.25     13.00 o
   1   2  17      166.06      154.96     12.17 o
   2   2  17       51.47       61.77      9.05 o
   3   2  17      175.26      202.34     12.26 o
   4   2  17       56.08       63.99      8.23 o
   5   2  17        5.30       16.37      5.76 o
   6   2  17       29.12       13.90      6.66 o
   7   2  17       48.99       45.40     10.86 o
   8   2  17        2.91        3.29      9.87 o
   9   2  17      175.63      192.72     24.68 o
  10   2  17       23.95       -7.40     10.78 o
  11   2  17       81.02      122.56     21.55 o
   1   3  17       23.55       15.63      7.48 o
   2   3  17        3.76       -8.64      5.76 o
   3   3  17      345.92      258.85     16.61 o
   4   3  17       91.06       73.04      8.31 o
   5   3  17      169.83      177.09     11.43 o
   6   3  17       20.57       22.95      7.40 o
   7   3  17       42.97       18.01      9.71 o
   8   3  17       11.90       22.95     14.81 o
   9   3  17      139.98      247.91     27.06 o
  10   3  17       28.45       18.01     12.42 o
  11   3  17       45.49       15.63     11.60 o
   1   4  17       56.82       61.77      9.05 o
   2   4  17      325.54      299.07     21.80 o
   3   4  17      109.91       78.06      9.13 o
   4   4  17      366.90      388.23     19.25 o
   5   4  17      116.04      146.49     12.50 o
   6   4  17       38.64       21.30      8.97 o
   7   4  17       95.03       89.00      8.14 o
   8   4  17      280.07      277.68     17.19 o
   9   4  17      226.04      181.69     20.89 o
  10   4  17       79.46       49.35      8.06 o
   1   5  17        8.01       18.01      4.85 o
   2   5  17       57.31       54.29      5.92 o
   3   5  17       13.53       30.35      6.66 o
   4   5  17        7.08       -3.29      4.11 o
   5   5  17       37.08       27.88      5.76 o
   6   5  17       29.42       59.96      8.47 o
   7   5  17      114.25      143.04     10.94 o
   8   5  17       42.04       49.35      8.88 o
   9   5  17       13.72       31.26      6.74 o
   1   6  17      226.37      231.05     13.08 o
   2   6  17      133.83      170.26     10.45 o
   3   6  17      274.55      320.29     18.51 o
   4   6  17      155.04      125.11     11.52 o
   5   6  17       36.53       53.46      9.21 o
   6   6  17       48.88       46.23      8.97 o
   7   6  17      105.90      145.75     13.16 o
   1   7  17      132.17      160.72     12.34 o
   2   7  17      142.18      103.64      9.95 o
   3   7  17      178.38      203.16     15.55 o
   4   7  17       13.60       20.56      8.31 o
   5   7  17        4.51       32.90      9.87 o
   0   0  18      444.41      439.55     33.64 o
   2   0  18      140.91      157.76     13.65 o
   4   0  18      292.17      432.32     26.24 o
   6   0  18      451.09      517.20     30.02 o
   8   0  18      133.17      103.64     17.52 o
  10   0  18      206.38      358.29     31.50 o
   0   1  18      242.81      251.53     20.89 o
   1   1  18       66.64       59.06     12.34 o
   2   1  18      346.39      367.01     17.60 o
   3   1  18       48.28       63.99      9.21 o
   4   1  18      249.62      229.32     15.63 o
   5   1  18      277.68      304.09     16.04 o
   6   1  18      123.84      108.41     11.35 o
   7   1  18       37.19       30.35     13.24 o
   8   1  18      100.17      122.56     17.11 o
   9   1  18        7.46       99.61     21.22 o
  10   1  18      276.33      318.23     30.68 o
   0   2  18       21.57       50.17      8.97 o
   1   2  18       83.72       79.54      9.21 o
   2   2  18       99.02       85.30     10.03 o
   3   2  18       46.65       46.97      8.23 o
   4   2  18       71.29       79.04      9.71 o
   5   2  18       43.12       79.54      9.71 o
   6   2  18      398.34      328.51     19.74 o
   7   2  18       32.02       11.43     12.26 o
   8   2  18       24.97       81.59     16.61 o
   9   2  18      263.88      303.02     31.91 o
   0   3  18      278.59      285.33     16.45 o
   1   3  18        1.27       -3.29      5.68 o
   2   3  18       53.05       87.43      9.62 o
   3   3  18        3.95       17.27      8.31 o
   4   3  18       85.78      110.79     11.43 o
   5   3  18       96.49      125.76     11.60 o
   6   3  18      219.48      171.74     12.75 o
   7   3  18      207.19      265.34     28.95 o
   8   3  18       51.30      110.22     22.29 o
   9   3  18       27.62       50.17     16.29 o
   0   4  18      174.34      219.04     14.39 o
   1   4  18      309.92      291.17     17.60 o
   2   4  18       14.99       11.43      7.40 o
   3   4  18      263.45      268.14     15.96 o
   4   4  18      296.16      260.74     19.41 o
   5   4  18      109.01       86.36     19.74 o
   6   4  18      326.33      238.94     26.57 o
   7   4  18       83.43      130.95     19.66 o
   8   4  18      278.88      255.15     31.17 o
   0   5  18       48.76       60.87     10.78 o
   1   5  18      237.05      210.56     16.61 o
   2   5  18       16.39       19.74      8.14 o
   3   5  18       43.80       19.00      8.23 o
   4   5  18      186.04      134.89     24.02 o
   5   5  18       78.75       68.19     21.30 o
   6   5  18      191.81      135.55     21.39 o
   7   5  18       24.83       33.56     18.92 o
   0   6  18      122.85      139.58     14.89 o
   1   6  18      101.39      116.88     13.00 o
   2   6  18       51.93       18.01     17.27 o
   3   6  18       15.11        0.82     11.60 o
   2   0  19      222.58      220.68     19.58 o
   4   0  19      131.10      140.98     15.63 o
   8   0  19       75.03       76.49     17.03 o
   1   1  19       31.33       43.51      9.05 o
   2   1  19      108.42      122.56     13.32 o
   3   1  19       83.51      108.41     11.35 o
   4   1  19      362.99      307.05     21.14 o
   5   1  19       26.84       15.63      8.14 o
   6   1  19        7.58       24.59     10.78 o
   7   1  19      261.07      266.33     29.94 o
   8   1  19       64.56      152.82     21.30 o
   1   2  19       65.31       92.29     10.45 o
   2   2  19       36.15       -3.29      8.23 o
   3   2  19       92.01      110.79     14.48 o
   4   2  19       69.94       67.28     10.86 o
   5   2  19       61.99       42.03      8.88 o
   6   2  19       28.37       36.27      8.97 o
   7   2  19       52.49       25.50     13.00 o
   1   3  19       25.48       -7.40      7.32 o
   2   3  19      214.40      205.63     18.92 o
   3   3  19      200.68      277.68     19.08 o
   4   3  19       34.30       16.37      9.05 o
   5   3  19       31.26       22.13      9.95 o
   6   3  19        4.74       38.74     15.71 o
   1   4  19      117.82      103.06     13.98 o
   2   4  19       23.89       18.01     10.69 o
   3   4  19      102.28       72.55     10.78 o
   4   4  19       52.50       10.69     13.16 o
   5   4  19      179.68      207.27     28.87 o
   1   5  19       20.73       51.82     14.89 o
   2   5  19      175.40      241.66     23.20 o
   0   0  20      384.23      501.74     38.58 o
   2   0  20        7.79       24.59     15.63 o
   4   0  20       74.64       52.64     14.15 o
   0   1  20       24.61       21.30     17.19 o
   1   1  20      229.59      142.38     19.82 o
   2   1  20       19.15      -19.74     14.81 o
   3   1  20      139.67      178.65     21.47 o
   4   1  20       83.79       50.17     13.82 o
   5   1  20       93.79      117.54     13.65 o
   0   2  20      126.57      213.94     29.36 o
   2   2  20      398.72      491.46     26.73 o
   3   2  20       54.21       63.09     11.35 o
   4   2  20      172.41      150.69     14.81 o
   0   3  20       44.12       31.26     17.36 o
   1   3  20      205.83      288.29     29.20 o
   2   3  20        5.50       -2.47     14.07 o
 
